# Supplementary material for: Comparative and phylogenetic analyses of the chloroplast genomes of Filipendula species (Rosoideae, Rosaceae)
Source: Sci Rep. 2023 Oct 18;13:17748. doi: 10.1038/s41598-023-45040-3 (PMC10584953; doi:10.1038/s41598-023-45040-3)
Supplement: Supplementary file 1 — Supplementary Information. [file 41598_2023_45040_MOESM1_ESM.zip]

Archive with 11 entries (10 files):
- supplementary files/
- supplementary files/Figure S1 .pdf
- supplementary files/Figure S2.pdf
- supplementary files/Table S1 Functional classification of chloroplast genome genes in Filipendula.docx
- supplementary files/Table S2 The detailed information of the repeats in each Filipendula species.xlsx
- supplementary files/Table S3 The detailed information of SSRs in each Filipendula species.xlsx
- supplementary files/Table S4 The KaKs ratios of protein-coding genes.xlsx
- supplementary files/Table S5 The information of seven Filipendula species used in this study.docx
- supplementary files/Table S6 The information of species used for reconstruction of phylogenetic tree.docx
- supplementary files/Table S7 Macrofossils of Rosaceae used as calibration points for molecular dating.docx
- supplementary files/~$ble S1 The information of eight Filipendula species used in this study.docx
