# Supplementary material for: Comparative and phylogenetic analyses of the chloroplast genomes of Filipendula species (Rosoideae, Rosaceae)
Source: Sci Rep. 2023 Oct 18;13:17748. doi: 10.1038/s41598-023-45040-3 (PMC10584953; doi:10.1038/s41598-023-45040-3)
Supplement: Supplementary file 1 — Supplementary Information. [file 41598_2023_45040_MOESM1_ESM.zip › supplementary files/Table S2 The detailed information of the repeats in each Filipendula species.xlsx]

## Sheet: Four repeat types
Table S2. The detailed information of the repeats in each Filipendula species
Species	Repeat 1_start	Repeat 1_end	Repeat 2_start	Repeat 2_end	Region (repeat 1)	Region (repeat 2)	Gene(repeat1)	Gene(repeat2)	Gene position (repeat 1)	Gene position (repeat 2)	Repeat type
Filipendula angustiloba	133	164	29044	29075	LSC	LSC	trnH-GUG-psbA	petN-ndhC	IGS	IGS	F
Filipendula angustiloba	4883	4912	71275	71304	LSC	LSC	trnK-UUU-rps16	clpP-psbB	IGS	IGS	C
Filipendula angustiloba	8255	8286	59609	59640	LSC	LSC	psbI-trnS-GCU	psbC-trnS-UGA	IGS	IGS	F
Filipendula angustiloba	8257	8286	61224	61253	LSC	LSC	psbI-trnS-GCU	trnG-GCC-trnS-GGA	IGS	IGS	F
Filipendula angustiloba	9682	9711	60704	60733	LSC	LSC	trnG-UCC	trnG-GCC	exon	exon	F
Filipendula angustiloba	9751	9787	9751	9787	LSC	LSC	trnG-UCC-trnR-UCU	trnG-UCC-trnR-UCU	IGS	IGS	P
Filipendula angustiloba	9991	10020	31815	31844	LSC	LSC	trnR-UCU-atpA	ndhJ-trnF-GAA	IGS	IGS	F
Filipendula angustiloba	14086	14138	108432	108484	LSC	IRB	atpH-atpI	trnN-GUU-ndhF	IGS	IGS	P
Filipendula angustiloba	14086	14138	129420	129472	LSC	IRA	atpH-atpI	ycf1-trnN-GUU	IGS	IGS	F
Filipendula angustiloba	14096	14138	108432	108474	LSC	IRB	atpH-atpI	trnN-GUU-ndhF	IGS	IGS	P
Filipendula angustiloba	14096	14138	129430	129472	LSC	IRA	atpH-atpI	ycf1-trnN-GUU	IGS	IGS	F
Filipendula angustiloba	16287	16318	16287	16318	LSC	LSC	rps2-rpoC2	rps2-rpoC2	IGS	IGS	P
Filipendula angustiloba	20785	20816	20800	20831	LSC	LSC	rpoC2-rpoC1	rpoC2-rpoC1	IGS	IGS	F
Filipendula angustiloba	33087	33174	45818	45905	LSC	LSC	trnL-UAA	psaI-accD	intron	IGS	P
Filipendula angustiloba	33087	33174	71193	71280	LSC	LSC	trnL-UAA	clpP-psbB	intron	IGS	F
Filipendula angustiloba	33095	33174	45826	45905	LSC	LSC	trnL-UAA	psaI-accD	intron	IGS	P
Filipendula angustiloba	33095	33174	71193	71272	LSC	LSC	trnL-UAA	clpP-psbB	intron	IGS	F
Filipendula angustiloba	33164	33199	45895	45930	LSC	LSC	trnL-UAA	psaI-accD	intron	IGS	F
Filipendula angustiloba	33250	33429	71348	71527	LSC	LSC	trnL-UAA	clpP-psbB	intron	IGS	F
Filipendula angustiloba	33259	33455	71357	71553	LSC	LSC	trnL-UAA	clpP-psbB	intron	IGS	F
Filipendula angustiloba	33284	33464	71382	71562	LSC	LSC	trnL-UAA	clpP-psbB	intron	IGS	F
Filipendula angustiloba	33435	33477	71533	71575	LSC	LSC	trnL-UAA	clpP-psbB	exon	IGS	F
Filipendula angustiloba	34667	34704	34667	34704	LSC	LSC	trnT-UGU-rps12	trnT-UGU-rps12	IGS	IGS	P
Filipendula angustiloba	35184	35236	45455	45507	LSC	LSC	trnT-UGU-rps12	ycf4-psaI	IGS	IGS	P
Filipendula angustiloba	35242	35271	45421	45450	LSC	LSC	trnT-UGU-rps12	ycf4-psaI	IGS	IGS	P
Filipendula angustiloba	45735	45786	45735	45786	LSC	LSC	psaI-accD	psaI-accD	IGS	IGS	P
Filipendula angustiloba	45774	45823	71281	71330	LSC	LSC	psaI-accD	clpP-psbB	IGS	IGS	P
Filipendula angustiloba	45792	45823	71281	71312	LSC	LSC	psaI-accD	clpP-psbB	IGS	IGS	P
Filipendula angustiloba	45812	45923	71175	71286	LSC	LSC	psaI-accD	clpP-psbB	IGS	IGS	P
Filipendula angustiloba	45925	45963	71134	71172	LSC	LSC	psaI-accD	clpP-psbB	IGS	IGS	P
Filipendula angustiloba	45935	45974	71123	71162	LSC	LSC	psaI-accD	clpP-psbB	IGS	IGS	P
Filipendula angustiloba	45951	46001	71096	71146	LSC	LSC	psaI-accD	clpP-psbB	IGS	IGS	P
Filipendula angustiloba	45965	46001	71096	71132	LSC	LSC	psaI-accD	clpP-psbB	IGS	IGS	P
Filipendula angustiloba	46896	46934	46926	46964	LSC	LSC	accD	accD	exon	exon	F
Filipendula angustiloba	46907	46942	46937	46972	LSC	LSC	accD	accD	exon	exon	F
Filipendula angustiloba	46918	46950	46948	46980	LSC	LSC	accD	accD	exon	exon	F
Filipendula angustiloba	46967	47034	47036	47103	LSC	LSC	accD	accD	exon	exon	F
Filipendula angustiloba	47628	47657	99718	99747	LSC	IRB	accD-trnV-UAC	trnV-GAC-rrn16	IGS	IGS	F
Filipendula angustiloba	47628	47657	138157	138186	LSC	IRA	accD-trnV-UAC	rrn16-trnV-GAC	IGS	IGS	P
Filipendula angustiloba	53300	53336	53300	53336	LSC	LSC	rbcL-psbM	rbcL-psbM	IGS	IGS	R
Filipendula angustiloba	53301	53332	53301	53332	LSC	LSC	rbcL-psbM	rbcL-psbM	IGS	IGS	R
Filipendula angustiloba	53301	53332	53304	53335	LSC	LSC	rbcL-psbM	rbcL-psbM	IGS	IGS	F
Filipendula angustiloba	53304	53335	53304	53335	LSC	LSC	rbcL-psbM	rbcL-psbM	IGS	IGS	R
Filipendula angustiloba	55020	55049	60587	60616	LSC	LSC	trnE-UUC-trnT-GGU	psbZ-trnG-GCC	IGS	IGS	P
Filipendula angustiloba	55108	55138	55146	55176	LSC	LSC	trnE-UUC-trnT-GGU	trnE-UUC-trnT-GGU	IGS	IGS	P
Filipendula angustiloba	59611	59640	61224	61253	LSC	LSC	psbC-trnS-UGA	trnG-GCC-trnS-GGA	IGS	IGS	F
Filipendula angustiloba	62975	63013	96542	96580	LSC	IRB	ycf3	rps12-trnV-GAC	intron	IGS	P
Filipendula angustiloba	62975	63013	141324	141362	LSC	IRA	ycf4	trnV-GAC-rps12	intron	IGS	F
Filipendula angustiloba	62976	63013	120415	120452	LSC	SSC	ycf4	ndhA	intron	intron	P
Filipendula angustiloba	64799	64828	91770	91799	LSC	IRB	ycf3-psaA	ycf2-trnL-CAA	IGS	IGS	P
Filipendula angustiloba	64799	64828	146105	146134	LSC	IRA	ycf3-psaA	trnL-CAA-ycf2	IGS	IGS	F
Filipendula angustiloba	65799	65839	68023	68063	LSC	LSC	psaA	psaB	exon	exon	F
Filipendula angustiloba	65810	65839	68034	68063	LSC	LSC	psaA	psaB	exon	exon	F
Filipendula angustiloba	70178	70207	70200	70229	LSC	LSC	trnfM-CAU-clpP	trnfM-CAU-clpP	IGS	IGS	F
Filipendula angustiloba	70946	70977	89464	89495	LSC	IRB	clpP	ycf2	exon	exon	F
Filipendula angustiloba	70946	70977	148409	148440	LSC	IRA	clpP	ycf2	exon	exon	P
Filipendula angustiloba	70954	70984	89472	89502	LSC	IRB	clpP	ycf2	exon	exon	F
Filipendula angustiloba	70954	70984	148402	148432	LSC	IRA	clpP	ycf2	exon	exon	P
Filipendula angustiloba	70962	71010	89480	89528	LSC	IRB	clpP	ycf2	exon	exon	F
Filipendula angustiloba	70962	71010	148376	148424	LSC	IRA	clpP	ycf2	exon	exon	P
Filipendula angustiloba	70975	71010	89493	89528	LSC	IRB	clpP	ycf2	exon	exon	F
Filipendula angustiloba	70975	71010	148376	148411	LSC	IRA	clpP	ycf2	exon	exon	P
Filipendula angustiloba	71007	71084	89504	89581	LSC	IRB	clpP	ycf2	exon	exon	F
Filipendula angustiloba	71007	71084	148323	148400	LSC	IRA	clpP	ycf2	exon	exon	P
Filipendula angustiloba	74677	74709	83984	84016	LSC	IRB	petB	rps19-rpl23	intron	IGS	F
Filipendula angustiloba	74677	74709	84928	84960	LSC	IRB	petB	trnI-CAU-ycf2	intron	IGS	F
Filipendula angustiloba	74677	74709	152944	152976	LSC	IRA	petB	ycf2-trnI-CAU	intron	IGS	P
Filipendula angustiloba	74677	74709	153888	153920	LSC	IRA	petB	rpl23-trnH-GUG	intron	IGS	P
Filipendula angustiloba	74677	74715	83940	83978	LSC	IRB	petB	rps19-rpl23	intron	IGS	P
Filipendula angustiloba	74677	74715	153926	153964	LSC	IRA	petB	rpl23-trnH-GUG	intron	IGS	F
Filipendula angustiloba	74681	74711	108125	108155	LSC	IRB	petB	trnN-GUU-ndhF	intron	IGS	P
Filipendula angustiloba	74681	74711	129749	129779	LSC	IRA	petB	ycf1-trnN-GUU	intron	IGS	F
Filipendula angustiloba	74685	74715	108159	108189	LSC	IRB	petB	trnN-GUU-ndhF	intron	IGS	P
Filipendula angustiloba	74685	74715	129715	129745	LSC	IRA	petB	ycf1-trnN-GUU	intron	IGS	F
Filipendula angustiloba	83935	83970	108154	108189	IRB	IRB	rps19-rpl23	trnN-GUU-ndhF	IGS	IGS	F
Filipendula angustiloba	83935	83970	129715	129750	IRB	IRA	rps19-rpl23	ycf1-trnN-GUU	IGS	IGS	P
Filipendula angustiloba	83944	83974	108125	108155	IRB	IRB	rps19-rpl23	trnN-GUU-ndhF	IGS	IGS	F
Filipendula angustiloba	83944	83974	129749	129779	IRB	IRA	rps19-rpl23	ycf1-trnN-GUU	IGS	IGS	P
Filipendula angustiloba	83945	83974	108288	108317	IRB	IRB	rps19-rpl23	trnN-GUU-ndhF	IGS	IGS	F
Filipendula angustiloba	83945	83974	129587	129616	IRB	IRA	rps19-rpl23	ycf1-trnN-GUU	IGS	IGS	P
Filipendula angustiloba	83946	83981	83984	84019	IRB	IRB	rps19-rpl23	rps19-rpl23	IGS	IGS	P
Filipendula angustiloba	83946	83981	153885	153920	IRB	IRA	rps19-rpl23	rpl23-trnH-GUG	IGS	IGS	F
Filipendula angustiloba	83946	83984	84928	84966	IRB	IRB	rps19-rpl23	trnI-CAU-ycf2	IGS	IGS	F
Filipendula angustiloba	83946	83984	152938	152976	IRB	IRA	rps19-rpl23	ycf2-trnI-CAU	IGS	IGS	P
Filipendula angustiloba	83980	84011	84966	84997	IRB	IRB	rps19-rpl23	trnI-CAU-ycf2	IGS	IGS	F
Filipendula angustiloba	83980	84011	108503	108534	IRB	IRB	rps19-rpl23	trnN-GUU-ndhF	IGS	IGS	F
Filipendula angustiloba	83980	84011	129370	129401	IRB	IRA	rps19-rpl23	ycf1-trnN-GUU	IGS	IGS	P
Filipendula angustiloba	83980	84011	152907	152938	IRB	IRA	rps19-rpl23	ycf2-trnI-CAU	IGS	IGS	P
Filipendula angustiloba	83983	84019	84927	84963	IRB	IRB	rps19-rpl23	trnI-CAU-ycf2	IGS	IGS	F
Filipendula angustiloba	83983	84019	152941	152977	IRB	IRA	rps19-rpl23	ycf2-trnI-CAU	IGS	IGS	P
Filipendula angustiloba	83984	84014	108127	108157	IRB	IRB	rps19-rpl23	trnN-GUU-ndhF	IGS	IGS	P
Filipendula angustiloba	83984	84014	108165	108195	IRB	IRB	rps19-rpl23	trnN-GUU-ndhF	IGS	IGS	F
Filipendula angustiloba	83984	84014	108289	108319	IRB	IRB	rps19-rpl23	trnN-GUU-ndhF	IGS	IGS	F
Filipendula angustiloba	83984	84014	129585	129615	IRB	IRA	rps19-rpl23	ycf1-trnN-GUU	IGS	IGS	F
Filipendula angustiloba	83984	84014	129709	129739	IRB	IRA	rps19-rpl23	ycf1-trnN-GUU	IGS	IGS	P
Filipendula angustiloba	83984	84014	129747	129777	IRB	IRA	rps19-rpl23	ycf1-trnN-GUU	IGS	IGS	P
Filipendula angustiloba	83984	84019	153923	153958	IRB	IRA	rps19-rpl23	rpl23-trnH-GUG	IGS	IGS	P
Filipendula angustiloba	84801	84838	108272	108309	IRB	IRB	trnI-CAU-ycf2	trnN-GUU-ndhF	IGS	IGS	F
Filipendula angustiloba	84801	84838	129595	129632	IRB	IRA	trnI-CAU-ycf2	ycf1-trnN-GUU	IGS	IGS	P
Filipendula angustiloba	84837	84943	108323	108429	IRB	IRB	trnI-CAU-ycf2	trnN-GUU-ndhF	IGS	IGS	F
Filipendula angustiloba	84837	84943	129475	129581	IRB	IRA	trnI-CAU-ycf2	ycf1-trnN-GUU	IGS	IGS	P
Filipendula angustiloba	84853	84903	99695	99745	IRB	IRB	trnI-CAU-ycf2	trnV-GAC-rrn16	IGS	IGS	P
Filipendula angustiloba	84853	84903	138159	138209	IRB	IRA	trnI-CAU-ycf2	rrn16-trnV-GAC	IGS	IGS	F
Filipendula angustiloba	84871	84903	99713	99745	IRB	IRB	trnI-CAU-ycf2	trnV-GAC-rrn16	IGS	IGS	P
Filipendula angustiloba	84871	84903	138159	138191	IRB	IRA	trnI-CAU-ycf2	rrn16-trnV-GAC	IGS	IGS	F
Filipendula angustiloba	84871	84943	108357	108429	IRB	IRB	trnI-CAU-ycf2	trnN-GUU-ndhF	IGS	IGS	F
Filipendula angustiloba	84871	84943	129475	129547	IRB	IRA	trnI-CAU-ycf2	ycf1-trnN-GUU	IGS	IGS	P
Filipendula angustiloba	84924	84955	84966	84997	IRB	IRB	trnI-CAU-ycf2	trnI-CAU-ycf2	IGS	IGS	F
Filipendula angustiloba	84924	84955	108503	108534	IRB	IRB	trnI-CAU-ycf2	trnN-GUU-ndhF	IGS	IGS	F
Filipendula angustiloba	84924	84955	129370	129401	IRB	IRA	trnI-CAU-ycf2	ycf1-trnN-GUU	IGS	IGS	P
Filipendula angustiloba	84924	84955	152907	152938	IRB	IRA	trnI-CAU-ycf2	ycf2-trnI-CAU	IGS	IGS	P
Filipendula angustiloba	84926	84955	108287	108316	IRB	IRB	trnI-CAU-ycf2	trnN-GUU-ndhF	IGS	IGS	F
Filipendula angustiloba	84926	84955	129588	129617	IRB	IRA	trnI-CAU-ycf2	ycf1-trnN-GUU	IGS	IGS	P
Filipendula angustiloba	84927	84963	153885	153921	IRB	IRA	trnI-CAU-ycf2	rpl23-trnH-GUG	IGS	IGS	P
Filipendula angustiloba	84928	84958	108127	108157	IRB	IRB	trnI-CAU-ycf2	trnN-GUU-ndhF	IGS	IGS	P
Filipendula angustiloba	84928	84958	108165	108195	IRB	IRB	trnI-CAU-ycf2	trnN-GUU-ndhF	IGS	IGS	F
Filipendula angustiloba	84928	84958	129709	129739	IRB	IRA	trnI-CAU-ycf2	ycf1-trnN-GUU	IGS	IGS	F
Filipendula angustiloba	84928	84958	129747	129777	IRB	IRA	trnI-CAU-ycf2	ycf1-trnN-GUU	IGS	IGS	P
Filipendula angustiloba	84928	84966	153920	153958	IRB	IRA	trnI-CAU-ycf2	rpl23-trnH-GUG	IGS	IGS	P
Filipendula angustiloba	84955	85030	108492	108567	IRB	IRB	trnI-CAU-ycf2	trnN-GUU-ndhF	IGS	IGS	F
Filipendula angustiloba	84955	85030	129337	129412	IRB	IRA	trnI-CAU-ycf2	ycf1-trnN-GUU	IGS	IGS	P
Filipendula angustiloba	84966	84997	152949	152980	IRB	IRA	trnI-CAU-ycf2	ycf2-trnI-CAU	IGS	IGS	P
Filipendula angustiloba	84966	84997	153893	153924	IRB	IRA	trnI-CAU-ycf2	rpl23-trnH-GUG	IGS	IGS	P
Filipendula angustiloba	84970	85000	108127	108157	IRB	IRB	trnI-CAU-ycf2	trnN-GUU-ndhF	IGS	IGS	F
Filipendula angustiloba	84970	85000	129747	129777	IRB	IRA	trnI-CAU-ycf2	ycf1-trnN-GUU	IGS	IGS	F
Filipendula angustiloba	84970	85017	108165	108212	IRB	IRB	trnI-CAU-ycf2	trnN-GUU-ndhF	IGS	IGS	F
Filipendula angustiloba	84970	85017	108289	108336	IRB	IRB	trnI-CAU-ycf2	trnN-GUU-ndhF	IGS	IGS	P
Filipendula angustiloba	84970	85017	129568	129615	IRB	IRA	trnI-CAU-ycf2	ycf1-trnN-GUU	IGS	IGS	P
Filipendula angustiloba	84970	85017	129692	129739	IRB	IRA	trnI-CAU-ycf2	ycf1-trnN-GUU	IGS	IGS	P
Filipendula angustiloba	85024	85086	108562	108624	IRB	IRB	trnI-CAU-ycf2	trnN-GUU-ndhF	IGS	IGS	F
Filipendula angustiloba	85024	85086	129280	129342	IRB	IRA	trnI-CAU-ycf2	ycf1-trnN-GUU	IGS	IGS	P
Filipendula angustiloba	85052	85110	108232	108290	IRB	IRB	trnI-CAU-ycf2	trnN-GUU-ndhF	IGS	IGS	F
Filipendula angustiloba	85052	85110	129614	129672	IRB	IRA	trnI-CAU-ycf2	ycf1-trnN-GUU	IGS	IGS	P
Filipendula angustiloba	85077	85110	108257	108290	IRB	IRB	trnI-CAU-ycf2	trnN-GUU-ndhF	IGS	IGS	F
Filipendula angustiloba	85077	85110	129614	129647	IRB	IRA	trnI-CAU-ycf2	ycf1-trnN-GUU	IGS	IGS	P
Filipendula angustiloba	86749	86802	86803	86856	IRB	IRB	ycf2	ycf2	exon	exon	F
Filipendula angustiloba	86749	86802	151048	151101	IRB	IRA	ycf2	ycf2	exon	exon	P
Filipendula angustiloba	86759	86802	86813	86856	IRB	IRB	ycf2	ycf2	exon	exon	F
Filipendula angustiloba	86759	86802	151048	151091	IRB	IRA	ycf2	ycf2	exon	exon	F
Filipendula angustiloba	86759	86810	86786	86837	IRB	IRB	ycf2	ycf2	exon	exon	P
Filipendula angustiloba	86759	86810	151067	151118	IRB	IRA	ycf2	ycf2	exon	exon	P
Filipendula angustiloba	86767	86802	86821	86856	IRB	IRB	ycf2	ycf2	exon	exon	F
Filipendula angustiloba	86767	86802	151048	151083	IRB	IRA	ycf2	ycf2	exon	exon	F
Filipendula angustiloba	86767	86829	86794	86856	IRB	IRB	ycf2	ycf2	exon	exon	P
Filipendula angustiloba	86767	86829	151048	151110	IRB	IRA	ycf2	ycf2	exon	exon	P
Filipendula angustiloba	86785	86829	86812	86856	IRB	IRB	ycf2	ycf2	exon	exon	F
Filipendula angustiloba	86785	86829	151048	151092	IRB	IRA	ycf2	ycf2	exon	exon	P
Filipendula angustiloba	86786	86837	151094	151145	IRB	IRA	ycf2	ycf2	exon	exon	P
Filipendula angustiloba	86794	86856	151075	151137	IRB	IRA	ycf2	ycf2	exon	exon	P
Filipendula angustiloba	86803	86856	151102	151155	IRB	IRA	ycf2	ycf2	exon	exon	P
Filipendula angustiloba	86812	86856	151075	151119	IRB	IRA	ycf2	ycf2	exon	exon	P
Filipendula angustiloba	86813	86856	151102	151145	IRB	IRA	ycf2	ycf2	exon	exon	P
Filipendula angustiloba	86821	86856	151102	151137	IRB	IRA	ycf2	ycf2	exon	exon	P
Filipendula angustiloba	86856	86890	86877	86911	IRB	IRB	ycf2	ycf2	exon	exon	F
Filipendula angustiloba	86856	86890	150993	151027	IRB	IRA	ycf2	ycf2	exon	exon	F
Filipendula angustiloba	86856	86892	86931	86967	IRB	IRB	ycf2	ycf2	exon	exon	P
Filipendula angustiloba	86856	86892	150937	150973	IRB	IRA	ycf2	ycf2	exon	exon	P
Filipendula angustiloba	86864	86911	86918	86965	IRB	IRB	ycf2	ycf2	exon	exon	F
Filipendula angustiloba	86864	86911	150939	150986	IRB	IRA	ycf2	ycf2	exon	exon	P
Filipendula angustiloba	86875	86911	86929	86965	IRB	IRB	ycf2	ycf2	exon	exon	F
Filipendula angustiloba	86875	86911	150939	150975	IRB	IRA	ycf2	ycf2	exon	exon	P
Filipendula angustiloba	86877	86911	151014	151048	IRB	IRA	ycf2	ycf2	exon	exon	P
Filipendula angustiloba	86918	86965	150993	151040	IRB	IRA	ycf2	ycf2	exon	exon	P
Filipendula angustiloba	86929	86965	150993	151029	IRB	IRA	ycf2	ycf2	exon	exon	P
Filipendula angustiloba	86931	86967	151012	151048	IRB	IRA	ycf2	ycf2	exon	exon	P
Filipendula angustiloba	87040	87069	87052	87081	IRB	IRB	ycf2	ycf2	exon	exon	F
Filipendula angustiloba	87040	87069	150823	150852	IRB	IRA	ycf2	ycf2	exon	exon	P
Filipendula angustiloba	87047	87081	87047	87081	IRB	IRB	ycf2	ycf2	exon	exon	R
Filipendula angustiloba	87047	87081	150823	150857	IRB	IRA	ycf2	ycf2	exon	exon	C
Filipendula angustiloba	87052	87081	150835	150864	IRB	IRA	ycf2	ycf2	exon	exon	P
Filipendula angustiloba	90864	90894	90876	90906	IRB	IRB	ycf2	ycf2	exon	exon	F
Filipendula angustiloba	90864	90894	146998	147028	IRB	IRA	ycf2	ycf2	exon	exon	P
Filipendula angustiloba	90876	90906	147010	147040	IRB	IRA	ycf2	ycf2	exon	exon	P
Filipendula angustiloba	96540	96579	120413	120452	IRB	SSC	rps12-trnV-GAC	ndhA	IGS	intron	F
Filipendula angustiloba	98014	98065	98056	98107	IRB	IRB	rps12-trnV-GAC	rps12-trnV-GAC	IGS	IGS	F
Filipendula angustiloba	98014	98065	139797	139848	IRB	IRA	rps12-trnV-GAC	trnV-GAC-rps12	IGS	IGS	P
Filipendula angustiloba	98056	98107	139839	139890	IRB	IRA	rps12-trnV-GAC	trnV-GAC-rps12	IGS	IGS	P
Filipendula angustiloba	99695	99745	108339	108389	IRB	IRB	trnV-GAC-rrn16	trnN-GUU-ndhF	IGS	IGS	F
Filipendula angustiloba	99695	99745	129515	129565	IRB	IRA	trnV-GAC-rrn16	ycf1-trnN-GUU	IGS	IGS	P
Filipendula angustiloba	99695	99745	153001	153051	IRB	IRA	trnV-GAC-rrn16	ycf2-trnI-CAU	IGS	IGS	P
Filipendula angustiloba	99713	99745	153001	153033	IRB	IRA	trnV-GAC-rrn16	ycf2-trnI-CAU	IGS	IGS	P
Filipendula angustiloba	106722	106751	106754	106783	IRB	IRB	rrn4.5-rrn5	rrn4.5-rrn5	IGS	IGS	F
Filipendula angustiloba	106722	106751	131121	131150	IRB	IRA	rrn4.5-rrn5	rrn5-rrn4.5	IGS	IGS	P
Filipendula angustiloba	106754	106783	131153	131182	IRB	IRA	rrn4.5-rrn5	rrn5-rrn4.5	IGS	IGS	P
Filipendula angustiloba	108123	108154	108285	108316	IRB	IRB	trnN-GUU-ndhF	trnN-GUU-ndhF	IGS	IGS	F
Filipendula angustiloba	108123	108154	129588	129619	IRB	IRA	trnN-GUU-ndhF	ycf1-trnN-GUU	IGS	IGS	P
Filipendula angustiloba	108125	108154	108163	108192	IRB	IRB	trnN-GUU-ndhF	trnN-GUU-ndhF	IGS	IGS	P
Filipendula angustiloba	108125	108154	129712	129741	IRB	IRA	trnN-GUU-ndhF	ycf1-trnN-GUU	IGS	IGS	F
Filipendula angustiloba	108125	108155	153930	153960	IRB	IRA	trnN-GUU-ndhF	rpl23-trnH-GUG	IGS	IGS	P
Filipendula angustiloba	108127	108157	108507	108537	IRB	IRB	trnN-GUU-ndhF	trnN-GUU-ndhF	IGS	IGS	P
Filipendula angustiloba	108127	108157	129367	129397	IRB	IRA	trnN-GUU-ndhF	ycf1-trnN-GUU	IGS	IGS	F
Filipendula angustiloba	108127	108157	152904	152934	IRB	IRA	trnN-GUU-ndhF	ycf2-trnI-CAU	IGS	IGS	P
Filipendula angustiloba	108127	108157	152946	152976	IRB	IRA	trnN-GUU-ndhF	ycf2-trnI-CAU	IGS	IGS	P
Filipendula angustiloba	108127	108157	153890	153920	IRB	IRA	trnN-GUU-ndhF	rpl23-trnH-GUG	IGS	IGS	P
Filipendula angustiloba	108154	108189	153934	153969	IRB	IRA	trnN-GUU-ndhF	rpl23-trnH-GUG	IGS	IGS	P
Filipendula angustiloba	108163	108192	129750	129779	IRB	IRA	trnN-GUU-ndhF	ycf1-trnN-GUU	IGS	IGS	P
Filipendula angustiloba	108164	108215	108288	108339	IRB	IRB	trnN-GUU-ndhF	trnN-GUU-ndhF	IGS	IGS	F
Filipendula angustiloba	108164	108215	129565	129616	IRB	IRA	trnN-GUU-ndhF	ycf1-trnN-GUU	IGS	IGS	P
Filipendula angustiloba	108165	108195	152946	152976	IRB	IRA	trnN-GUU-ndhF	ycf2-trnI-CAU	IGS	IGS	P
Filipendula angustiloba	108165	108195	153890	153920	IRB	IRA	trnN-GUU-ndhF	rpl23-trnH-GUG	IGS	IGS	F
Filipendula angustiloba	108165	108212	108507	108554	IRB	IRB	trnN-GUU-ndhF	trnN-GUU-ndhF	IGS	IGS	P
Filipendula angustiloba	108165	108212	129350	129397	IRB	IRA	trnN-GUU-ndhF	ycf1-trnN-GUU	IGS	IGS	P
Filipendula angustiloba	108165	108212	152887	152934	IRB	IRA	trnN-GUU-ndhF	ycf2-trnI-CAU	IGS	IGS	P
Filipendula angustiloba	108232	108266	108590	108624	IRB	IRB	trnN-GUU-ndhF	trnN-GUU-ndhF	IGS	IGS	F
Filipendula angustiloba	108232	108266	129280	129314	IRB	IRA	trnN-GUU-ndhF	ycf1-trnN-GUU	IGS	IGS	P
Filipendula angustiloba	108232	108290	152794	152852	IRB	IRA	trnN-GUU-ndhF	ycf2-trnI-CAU	IGS	IGS	P
Filipendula angustiloba	108257	108290	152794	152827	IRB	IRA	trnN-GUU-ndhF	ycf2-trnI-CAU	IGS	IGS	P
Filipendula angustiloba	108272	108309	153066	153103	IRB	IRA	trnN-GUU-ndhF	ycf2-trnI-CAU	IGS	IGS	P
Filipendula angustiloba	108285	108316	129750	129781	IRB	IRA	trnN-GUU-ndhF	ycf1-trnN-GUU	IGS	IGS	P
Filipendula angustiloba	108287	108316	152949	152978	IRB	IRA	trnN-GUU-ndhF	ycf2-trnI-CAU	IGS	IGS	P
Filipendula angustiloba	108288	108317	153930	153959	IRB	IRA	trnN-GUU-ndhF	rpl23-trnH-GUG	IGS	IGS	P
Filipendula angustiloba	108288	108339	129689	129740	IRB	IRA	trnN-GUU-ndhF	ycf1-trnN-GUU	IGS	IGS	P
Filipendula angustiloba	108289	108319	153890	153920	IRB	IRA	trnN-GUU-ndhF	rpl23-trnH-GUG	IGS	IGS	P
Filipendula angustiloba	108289	108336	108507	108554	IRB	IRB	trnN-GUU-ndhF	trnN-GUU-ndhF	IGS	IGS	F
Filipendula angustiloba	108289	108336	129350	129397	IRB	IRA	trnN-GUU-ndhF	ycf1-trnN-GUU	IGS	IGS	P
Filipendula angustiloba	108289	108336	152887	152934	IRB	IRA	trnN-GUU-ndhF	ycf2-trnI-CAU	IGS	IGS	P
Filipendula angustiloba	108323	108429	152961	153067	IRB	IRA	trnN-GUU-ndhF	ycf2-trnI-CAU	IGS	IGS	P
Filipendula angustiloba	108339	108389	138159	138209	IRB	IRA	trnN-GUU-ndhF	rrn16-trnV-GAC	IGS	IGS	P
Filipendula angustiloba	108357	108429	152961	153033	IRB	IRA	trnN-GUU-ndhF	ycf2-trnI-CAU	IGS	IGS	P
Filipendula angustiloba	108492	108567	152874	152949	IRB	IRA	trnN-GUU-ndhF	ycf2-trnI-CAU	IGS	IGS	P
Filipendula angustiloba	108503	108534	152949	152980	IRB	IRA	trnN-GUU-ndhF	ycf2-trnI-CAU	IGS	IGS	P
Filipendula angustiloba	108503	108534	153893	153924	IRB	IRA	trnN-GUU-ndhF	rpl23-trnH-GUG	IGS	IGS	P
Filipendula angustiloba	108507	108537	129747	129777	IRB	IRA	trnN-GUU-ndhF	ycf1-trnN-GUU	IGS	IGS	P
Filipendula angustiloba	108507	108554	129568	129615	IRB	IRA	trnN-GUU-ndhF	ycf1-trnN-GUU	IGS	IGS	P
Filipendula angustiloba	108507	108554	129692	129739	IRB	IRA	trnN-GUU-ndhF	ycf1-trnN-GUU	IGS	IGS	P
Filipendula angustiloba	108562	108624	152818	152880	IRB	IRA	trnN-GUU-ndhF	ycf2-trnI-CAU	IGS	IGS	P
Filipendula angustiloba	108590	108624	129638	129672	IRB	IRA	trnN-GUU-ndhF	ycf1-trnN-GUU	IGS	IGS	P
Filipendula angustiloba	109367	109441	109436	109510	IRB	IRB	trnN-GUU-ndhF	trnN-GUU-ndhF	IGS	IGS	F
Filipendula angustiloba	109367	109441	128394	128468	IRB	IRA	trnN-GUU-ndhF	ycf1	IGS	exon	P
Filipendula angustiloba	109390	109441	109459	109510	IRB	IRB	trnN-GUU-ndhF	trnN-GUU-ndhF	IGS	IGS	F
Filipendula angustiloba	109390	109441	128394	128445	IRB	IRA	trnN-GUU-ndhF	ycf1	IGS	exon	P
Filipendula angustiloba	109415	109445	109484	109514	IRB	IRB	trnN-GUU-ndhF	trnN-GUU-ndhF	IGS	IGS	F
Filipendula angustiloba	109415	109445	128390	128420	IRB	IRA	trnN-GUU-ndhF	ycf1	IGS	exon	P
Filipendula angustiloba	109436	109510	128463	128537	IRB	IRA	trnN-GUU-ndhF	ycf1	IGS	exon	P
Filipendula angustiloba	109459	109510	128463	128514	IRB	IRA	trnN-GUU-ndhF	ycf1	IGS	exon	P
Filipendula angustiloba	109484	109514	128459	128489	IRB	IRA	trnN-GUU-ndhF	ycf1	IGS	exon	P
Filipendula angustiloba	110460	110491	110475	110506	SSC	SSC	trnN-GUU-ndhF	trnN-GUU-ndhF	IGS	IGS	F
Filipendula angustiloba	110684	110713	126156	126185	SSC	SSC	trnN-GUU-ndhF	ycf1	IGS	exon	P
Filipendula angustiloba	110684	110733	110745	110794	SSC	SSC	trnN-GUU-ndhF	ndhF	IGS	exon	R
Filipendula angustiloba	110765	110795	126156	126186	SSC	SSC	ndhF	ycf1	exon	exon	C
Filipendula angustiloba	111391	111428	111391	111428	SSC	SSC	ndhF	ndhF	exon	exon	P
Filipendula angustiloba	113898	113928	113901	113931	SSC	SSC	ndhF-trnL-UAG	ndhF-trnL-UAG	IGS	IGS	P
Filipendula angustiloba	117187	117218	117197	117228	SSC	SSC	ndhD-psaC	ndhD-psaC	IGS	IGS	P
Filipendula angustiloba	120413	120452	141325	141364	SSC	IRA	ndhA	trnV-GAC-rps12	intron	IGS	P
Filipendula angustiloba	120580	120609	120602	120631	SSC	SSC	ndhA	ndhA	intron	intron	F
Filipendula angustiloba	124816	124849	124843	124876	SSC	SSC	ycf1	ycf1	exon	exon	F
Filipendula angustiloba	126139	126170	126356	126387	SSC	SSC	ycf1	ycf1	exon	exon	F
Filipendula angustiloba	128394	128468	128463	128537	IRA	IRA	ycf1	ycf1	exon	exon	F
Filipendula angustiloba	128422	128468	128491	128537	IRA	IRA	ycf1	ycf1	exon	exon	F
Filipendula angustiloba	129280	129314	129638	129672	IRA	IRA	ycf1-trnN-GUU	ycf1-trnN-GUU	IGS	IGS	F
Filipendula angustiloba	129280	129342	152818	152880	IRA	IRA	ycf1-trnN-GUU	ycf2-trnI-CAU	IGS	IGS	F
Filipendula angustiloba	129337	129412	152874	152949	IRA	IRA	ycf1-trnN-GUU	ycf2-trnI-CAU	IGS	IGS	F
Filipendula angustiloba	129350	129397	129568	129615	IRA	IRA	ycf1-trnN-GUU	ycf1-trnN-GUU	IGS	IGS	F
Filipendula angustiloba	129350	129397	129692	129739	IRA	IRA	ycf1-trnN-GUU	ycf1-trnN-GUU	IGS	IGS	F
Filipendula angustiloba	129361	129397	129579	129615	IRA	IRA	ycf1-trnN-GUU	ycf1-trnN-GUU	IGS	IGS	F
Filipendula angustiloba	129361	129397	129703	129739	IRA	IRA	ycf1-trnN-GUU	ycf1-trnN-GUU	IGS	IGS	F
Filipendula angustiloba	129367	129397	129747	129777	IRA	IRA	ycf1-trnN-GUU	ycf1-trnN-GUU	IGS	IGS	F
Filipendula angustiloba	129370	129401	152949	152980	IRA	IRA	ycf1-trnN-GUU	ycf2-trnI-CAU	IGS	IGS	F
Filipendula angustiloba	129370	129401	153893	153924	IRA	IRA	ycf1-trnN-GUU	rpl23-trnH-GUG	IGS	IGS	F
Filipendula angustiloba	129475	129581	152961	153067	IRA	IRA	ycf1-trnN-GUU	ycf2-trnI-CAU	IGS	IGS	F
Filipendula angustiloba	129515	129565	138159	138209	IRA	IRA	ycf1-trnN-GUU	rrn16-trnV-GAC	IGS	IGS	F
Filipendula angustiloba	129549	129581	153035	153067	IRA	IRA	ycf1-trnN-GUU	ycf2-trnI-CAU	IGS	IGS	F
Filipendula angustiloba	129565	129616	129689	129740	IRA	IRA	ycf1-trnN-GUU	ycf1-trnN-GUU	IGS	IGS	F
Filipendula angustiloba	129568	129615	152887	152934	IRA	IRA	ycf1-trnN-GUU	ycf2-trnI-CAU	IGS	IGS	F
Filipendula angustiloba	129579	129615	152898	152934	IRA	IRA	ycf1-trnN-GUU	ycf2-trnI-CAU	IGS	IGS	F
Filipendula angustiloba	129585	129615	153890	153920	IRA	IRA	ycf1-trnN-GUU	rpl23-trnH-GUG	IGS	IGS	F
Filipendula angustiloba	129588	129617	152949	152978	IRA	IRA	ycf1-trnN-GUU	ycf2-trnI-CAU	IGS	IGS	F
Filipendula angustiloba	129588	129617	153931	153960	IRA	IRA	ycf1-trnN-GUU	rpl23-trnH-GUG	IGS	IGS	F
Filipendula angustiloba	129588	129619	129750	129781	IRA	IRA	ycf1-trnN-GUU	ycf1-trnN-GUU	IGS	IGS	F
Filipendula angustiloba	129595	129632	153066	153103	IRA	IRA	ycf1-trnN-GUU	ycf2-trnI-CAU	IGS	IGS	F
Filipendula angustiloba	129614	129672	152794	152852	IRA	IRA	ycf1-trnN-GUU	ycf2-trnI-CAU	IGS	IGS	F
Filipendula angustiloba	129692	129739	152887	152934	IRA	IRA	ycf1-trnN-GUU	ycf2-trnI-CAU	IGS	IGS	F
Filipendula angustiloba	129703	129739	152898	152934	IRA	IRA	ycf1-trnN-GUU	ycf2-trnI-CAU	IGS	IGS	F
Filipendula angustiloba	129709	129739	152946	152976	IRA	IRA	ycf1-trnN-GUU	ycf2-trnI-CAU	IGS	IGS	F
Filipendula angustiloba	129709	129739	153890	153920	IRA	IRA	ycf1-trnN-GUU	rpl23-trnH-GUG	IGS	IGS	F
Filipendula angustiloba	129712	129741	129750	129779	IRA	IRA	ycf1-trnN-GUU	ycf1-trnN-GUU	IGS	IGS	F
Filipendula angustiloba	129715	129750	153934	153969	IRA	IRA	ycf1-trnN-GUU	rpl23-trnH-GUG	IGS	IGS	F
Filipendula angustiloba	129747	129777	152904	152934	IRA	IRA	ycf1-trnN-GUU	ycf2-trnI-CAU	IGS	IGS	F
Filipendula angustiloba	129747	129777	152946	152976	IRA	IRA	ycf1-trnN-GUU	ycf2-trnI-CAU	IGS	IGS	F
Filipendula angustiloba	129747	129777	153890	153920	IRA	IRA	ycf1-trnN-GUU	rpl23-trnH-GUG	IGS	IGS	F
Filipendula angustiloba	129749	129779	153930	153960	IRA	IRA	ycf1-trnN-GUU	rpl23-trnH-GUG	IGS	IGS	F
Filipendula angustiloba	131121	131150	131153	131182	IRA	IRA	rrn5-rrn4.5	rrn5-rrn4.5	IGS	IGS	F
Filipendula angustiloba	138159	138209	153001	153051	IRA	IRA	rrn16-trnV-GAC	ycf2-trnI-CAU	IGS	IGS	F
Filipendula angustiloba	139797	139848	139839	139890	IRA	IRA	trnV-GAC-rps12	trnV-GAC-rps12	IGS	IGS	F
Filipendula angustiloba	146998	147028	147010	147040	IRA	IRA	ycf2	ycf2	exon	exon	F
Filipendula angustiloba	150823	150852	150835	150864	IRA	IRA	ycf2	ycf2	exon	exon	R
Filipendula angustiloba	150823	150857	150823	150857	IRA	IRA	ycf2	ycf2	exon	exon	F
Filipendula angustiloba	150937	150973	151012	151048	IRA	IRA	ycf2	ycf2	exon	exon	F
Filipendula angustiloba	150939	150986	150993	151040	IRA	IRA	ycf2	ycf2	exon	exon	F
Filipendula angustiloba	150993	151027	151014	151048	IRA	IRA	ycf2	ycf2	exon	exon	F
Filipendula angustiloba	151048	151101	151102	151155	IRA	IRA	ycf2	ycf2	exon	exon	F
Filipendula angustiloba	151048	151110	151075	151137	IRA	IRA	ycf2	ycf2	exon	exon	F
Filipendula angustiloba	151067	151118	151094	151145	IRA	IRA	ycf2	ycf2	exon	exon	F
Filipendula angustiloba	152907	152938	152949	152980	IRA	IRA	ycf2-trnI-CAU	ycf2-trnI-CAU	IGS	IGS	F
Filipendula angustiloba	152907	152938	153893	153924	IRA	IRA	ycf2-trnI-CAU	rpl23-trnH-GUG	IGS	IGS	F
Filipendula angustiloba	152938	152976	153920	153958	IRA	IRA	ycf2-trnI-CAU	rpl23-trnH-GUG	IGS	IGS	F
Filipendula angustiloba	152941	152977	153885	153921	IRA	IRA	ycf2-trnI-CAU	rpl23-trnH-GUG	IGS	IGS	F
Filipendula angustiloba	153885	153920	153923	153958	IRA	IRA	rpl23-trnH-GUG	rpl23-trnH-GUG	IGS	IGS	F
Filipendula camtschatica	7415	7444	10202	10231	LSC	LSC	trnQ-UUG-psbK	trnR-UCU-atpA	IGS	IGS	P
Filipendula camtschatica	8171	8202	59511	59542	LSC	LSC	psbI-trnS-GCU	psbC-trnS-UGA	IGS	IGS	F
Filipendula camtschatica	8173	8202	61072	61101	LSC	LSC	psbI-trnS-GCU	psbI-trnS-GCU	IGS	IGS	F
Filipendula camtschatica	9604	9633	60553	60582	LSC	LSC	trnG-UCC	trnG-GCC	IGS	IGS	F
Filipendula camtschatica	9673	9705	9673	9705	LSC	LSC	trnG-UCC-trnR-UCU	trnG-UCC-trnR-UCU	IGS	IGS	P
Filipendula camtschatica	13990	14042	108083	108135	LSC	IRB	atpH-atpI	trnN-GUU-ndhF	IGS	IGS	P
Filipendula camtschatica	13990	14042	128906	128958	LSC	IRA	atpH-atpI	ycf1-trnN-GUU	IGS	IGS	F
Filipendula camtschatica	14000	14042	108083	108125	LSC	IRB	atpH-atpI	trnN-GUU-ndhF	IGS	IGS	P
Filipendula camtschatica	14000	14042	128916	128958	LSC	IRA	atpH-atpI	ycf1-trnN-GUU	IGS	IGS	F
Filipendula camtschatica	16123	16152	16125	16154	LSC	LSC	rps2-rpoC2	rps2-rpoC2	IGS	IGS	P
Filipendula camtschatica	32861	32928	45635	45702	LSC	LSC	trnL-UAA	psaI-accD	intron	IGS	F
Filipendula camtschatica	32869	32936	71040	71107	LSC	LSC	trnL-UAA	clpP-psbB	intron	IGS	F
Filipendula camtschatica	32869	32948	45643	45722	LSC	LSC	trnL-UAA	psaI-accD	intron	IGS	P
Filipendula camtschatica	32879	32948	71028	71097	LSC	LSC	trnL-UAA	clpP-psbB	intron	IGS	P
Filipendula camtschatica	32954	32983	45718	45747	LSC	LSC	trnL-UAA	psaI-accD	intron	IGS	F
Filipendula camtschatica	33043	33115	71190	71262	LSC	LSC	trnL-UAA	clpP-psbB	intron	IGS	F
Filipendula camtschatica	33069	33115	71216	71262	LSC	LSC	trnL-UAA	clpP-psbB	intron	IGS	F
Filipendula camtschatica	33122	33243	71321	71442	LSC	LSC	trnL-UAA	clpP-psbB	intron	IGS	F
Filipendula camtschatica	33171	33252	71370	71451	LSC	LSC	trnL-UAA	clpP-psbB	intron	IGS	F
Filipendula camtschatica	33219	33265	71418	71464	LSC	LSC	trnL-UAA	clpP-psbB	intron	IGS	F
Filipendula camtschatica	34483	34520	34483	34520	LSC	LSC	trnT-UGU-rps12	trnT-UGU-rps12	IGS	IGS	P
Filipendula camtschatica	34997	35049	45271	45323	LSC	LSC	trnT-UGU-rps12	ycf4-psaI	IGS	IGS	P
Filipendula camtschatica	35009	35049	45271	45311	LSC	LSC	trnT-UGU-rps12	ycf4-psaI	IGS	IGS	P
Filipendula camtschatica	35055	35084	45237	45266	LSC	LSC	trnT-UGU-rps12	ycf4-psaI	IGS	IGS	P
Filipendula camtschatica	35080	35109	47552	47581	LSC	LSC	trnT-UGU-rps12	accD-trnV-UAC	IGS	IGS	F
Filipendula camtschatica	35093	35122	47530	47559	LSC	LSC	trnT-UGU-rps12	accD-trnV-UAC	IGS	IGS	P
Filipendula camtschatica	45552	45603	45552	45603	LSC	LSC	psaI-accD	psaI-accD	IGS	IGS	P
Filipendula camtschatica	45591	45640	71114	71163	LSC	LSC	psaI-accD	clpP-psbB	IGS	IGS	P
Filipendula camtschatica	45609	45640	71114	71145	LSC	LSC	psaI-accD	clpP-psbB	IGS	IGS	P
Filipendula camtschatica	45629	45740	71010	71121	LSC	LSC	psaI-accD	clpP-psbB	IGS	IGS	P
Filipendula camtschatica	45641	45740	71010	71109	LSC	LSC	psaI-accD	clpP-psbB	IGS	IGS	P
Filipendula camtschatica	45653	45740	71010	71097	LSC	LSC	psaI-accD	clpP-psbB	IGS	IGS	P
Filipendula camtschatica	45749	45786	45785	45822	LSC	LSC	psaI-accD	psaI-accD	IGS	IGS	F
Filipendula camtschatica	45807	45842	70985	71020	LSC	LSC	psaI-accD	clpP-psbB	IGS	IGS	P
Filipendula camtschatica	45846	45896	70931	70981	LSC	LSC	psaI-accD	clpP-psbB	IGS	IGS	P
Filipendula camtschatica	45860	45896	70931	70967	LSC	LSC	psaI-accD	clpP-psbB	IGS	IGS	P
Filipendula camtschatica	45871	45900	70927	70956	LSC	LSC	psaI-accD	clpP-psbB	IGS	IGS	P
Filipendula camtschatica	45942	45974	69746	69778	LSC	LSC	psaI-accD	rps14-trnfM-CAU	IGS	IGS	P
Filipendula camtschatica	45973	46002	46004	46033	LSC	LSC	psaI-accD	psaI-accD	IGS	IGS	P
Filipendula camtschatica	46791	46829	46821	46859	LSC	LSC	accD	accD	exon	exon	F
Filipendula camtschatica	46802	46837	46832	46867	LSC	LSC	accD	accD	exon	exon	F
Filipendula camtschatica	46813	46842	46843	46872	LSC	LSC	accD	accD	exon	exon	F
Filipendula camtschatica	53191	53225	53191	53225	LSC	LSC	rbcL-psbM	rbcL-psbM	IGS	IGS	R
Filipendula camtschatica	53192	53221	53192	53221	LSC	LSC	rbcL-psbM	rbcL-psbM	IGS	IGS	R
Filipendula camtschatica	53192	53221	53195	53224	LSC	LSC	rbcL-psbM	rbcL-psbM	IGS	IGS	F
Filipendula camtschatica	55006	55036	55044	55074	LSC	LSC	trnE-UUC-trnT-GGU	trnE-UUC-trnT-GGU	IGS	IGS	P
Filipendula camtschatica	59513	59542	61072	61101	LSC	LSC	psbC-trnS-UGA	psbC-trnS-UGA	IGS	IGS	F
Filipendula camtschatica	59585	59614	61138	61167	LSC	LSC	trnS-UGA-psbZ	trnS-GGA-ycf3	IGS	IGS	F
Filipendula camtschatica	62835	62870	96084	96119	LSC	IRB	ycf3	rps122-trnV-GAC	intron	IGS	P
Filipendula camtschatica	62835	62870	140922	140957	LSC	IRA	ycf3	trnV-GAC-rps122	intron	IGS	F
Filipendula camtschatica	62836	62870	119944	119978	LSC	SSC	ycf3	ndhA	intron	intron	P
Filipendula camtschatica	65633	65673	67857	67897	LSC	LSC	psaA	psaB	exon	exon	F
Filipendula camtschatica	65644	65673	67868	67897	LSC	LSC	psaA	psaB	exon	exon	F
Filipendula camtschatica	70012	70041	70034	70063	LSC	LSC	trnfM-CAU-clpP	trnfM-CAU-clpP	IGS	IGS	F
Filipendula camtschatica	70781	70812	89009	89040	LSC	IRB	clpP	ycf2	exon	exon	F
Filipendula camtschatica	70781	70812	148001	148032	LSC	IRA	clpP	ycf2	exon	exon	P
Filipendula camtschatica	70789	70819	89017	89047	LSC	IRB	clpP	ycf2	exon	exon	F
Filipendula camtschatica	70789	70819	147994	148024	LSC	IRA	clpP	ycf2	exon	exon	P
Filipendula camtschatica	70797	70839	89025	89067	LSC	IRB	clpP	ycf2	exon	exon	F
Filipendula camtschatica	70797	70839	147974	148016	LSC	IRA	clpP	ycf2	exon	exon	P
Filipendula camtschatica	70810	70845	89038	89073	LSC	IRB	clpP	ycf2	exon	exon	F
Filipendula camtschatica	70810	70845	147968	148003	LSC	IRA	clpP	ycf2	exon	exon	P
Filipendula camtschatica	70842	70919	89049	89126	LSC	IRB	clpP	ycf2	exon	exon	F
Filipendula camtschatica	70842	70919	147915	147992	LSC	IRA	clpP	ycf2	exon	exon	P
Filipendula camtschatica	74571	74603	83535	83567	LSC	IRB	petB	rps19-rpl23	intron	IGS	P
Filipendula camtschatica	74571	74603	84479	84511	LSC	IRB	petB	trnI-CAU-ycf2	intron	IGS	F
Filipendula camtschatica	74571	74603	152530	152562	LSC	IRA	petB	ycf2-trnI-CAU	intron	IGS	P
Filipendula camtschatica	74571	74603	153474	153506	LSC	IRA	petB	rpl23-trnH-GUG	intron	IGS	P
Filipendula camtschatica	74571	74609	83491	83529	LSC	IRB	petB	rps19-rpl23	intron	IGS	F
Filipendula camtschatica	74571	74609	153512	153550	LSC	IRA	petB	rpl23-trnH-GUG	intron	IGS	F
Filipendula camtschatica	74573	74603	84521	84551	LSC	IRB	petB	trnI-CAU-ycf2	intron	IGS	P
Filipendula camtschatica	74573	74603	152490	152520	LSC	IRA	petB	ycf2-trnI-CAU	intron	IGS	F
Filipendula camtschatica	74575	74605	107777	107807	LSC	IRB	petB	trnN-GUU-ndhF	intron	IGS	P
Filipendula camtschatica	74575	74605	129234	129264	LSC	IRA	petB	ycf1-trnN-GUU	intron	IGS	F
Filipendula camtschatica	74579	74609	83491	83521	LSC	IRB	petB	rps19-rpl23	intron	IGS	P
Filipendula camtschatica	74579	74609	107811	107841	LSC	IRB	petB	trnN-GUU-ndhF	intron	IGS	F
Filipendula camtschatica	74579	74609	129200	129230	LSC	IRA	petB	ycf1-trnN-GUU	intron	IGS	P
Filipendula camtschatica	74579	74609	153520	153550	LSC	IRA	petB	rpl23-trnH-GUG	intron	IGS	F
Filipendula camtschatica	83486	83524	107806	107844	IRB	IRB	rps19-rpl23	trnN-GUU-ndhF	IGS	IGS	F
Filipendula camtschatica	83486	83524	129197	129235	IRB	IRA	rps19-rpl23	ycf1-trnN-GUU	IGS	IGS	P
Filipendula camtschatica	83495	83525	107777	107807	IRB	IRB	rps19-rpl23	trnN-GUU-ndhF	IGS	IGS	F
Filipendula camtschatica	83495	83525	129234	129264	IRB	IRA	rps19-rpl23	ycf1-trnN-GUU	IGS	IGS	P
Filipendula camtschatica	83496	83525	107939	107968	IRB	IRB	rps19-rpl23	trnN-GUU-ndhF	IGS	IGS	F
Filipendula camtschatica	83496	83525	129073	129102	IRB	IRA	rps19-rpl23	ycf1-trnN-GUU	IGS	IGS	P
Filipendula camtschatica	83497	83527	108158	108188	IRB	IRB	rps19-rpl23	trnN-GUU-ndhF	IGS	IGS	F
Filipendula camtschatica	83497	83527	128853	128883	IRB	IRA	rps19-rpl23	ycf1-trnN-GUU	IGS	IGS	P
Filipendula camtschatica	83497	83532	83535	83570	IRB	IRB	rps19-rpl23	rps19-rpl23	IGS	IGS	F
Filipendula camtschatica	83497	83532	153471	153506	IRB	IRA	rps19-rpl23	rpl23-trnH-GUG	IGS	IGS	P
Filipendula camtschatica	83497	83535	84479	84517	IRB	IRB	rps19-rpl23	trnI-CAU-ycf2	IGS	IGS	F
Filipendula camtschatica	83497	83535	152524	152562	IRB	IRA	rps19-rpl23	ycf2-trnI-CAU	IGS	IGS	P
Filipendula camtschatica	83512	83541	84494	84523	IRB	IRB	rps19-rpl23	trnI-CAU-ycf2	IGS	IGS	F
Filipendula camtschatica	83512	83541	152518	152547	IRB	IRA	rps19-rpl23	ycf2-trnI-CAU	IGS	IGS	P
Filipendula camtschatica	83531	83562	84517	84548	IRB	IRB	rps19-rpl23	trnI-CAU-ycf2	IGS	IGS	F
Filipendula camtschatica	83531	83562	108154	108185	IRB	IRB	rps19-rpl23	trnN-GUU-ndhF	IGS	IGS	P
Filipendula camtschatica	83531	83562	128856	128887	IRB	IRA	rps19-rpl23	ycf1-trnN-GUU	IGS	IGS	F
Filipendula camtschatica	83531	83562	152493	152524	IRB	IRA	rps19-rpl23	ycf2-trnI-CAU	IGS	IGS	P
Filipendula camtschatica	83534	83570	84478	84514	IRB	IRB	rps19-rpl23	trnI-CAU-ycf2	IGS	IGS	F
Filipendula camtschatica	83534	83570	152527	152563	IRB	IRA	rps19-rpl23	ycf2-trnI-CAU	IGS	IGS	P
Filipendula camtschatica	83535	83565	107779	107809	IRB	IRB	rps19-rpl23	trnN-GUU-ndhF	IGS	IGS	P
Filipendula camtschatica	83535	83565	107817	107847	IRB	IRB	rps19-rpl23	trnN-GUU-ndhF	IGS	IGS	F
Filipendula camtschatica	83535	83565	107940	107970	IRB	IRB	rps19-rpl23	trnN-GUU-ndhF	IGS	IGS	F
Filipendula camtschatica	83535	83565	129071	129101	IRB	IRA	rps19-rpl23	ycf1-trnN-GUU	IGS	IGS	P
Filipendula camtschatica	83535	83565	129194	129224	IRB	IRA	rps19-rpl23	ycf1-trnN-GUU	IGS	IGS	P
Filipendula camtschatica	83535	83565	129232	129262	IRB	IRA	rps19-rpl23	ycf1-trnN-GUU	IGS	IGS	F
Filipendula camtschatica	83535	83570	153509	153544	IRB	IRA	rps19-rpl23	rpl23-trnH-GUG	IGS	IGS	P
Filipendula camtschatica	84352	84389	107923	107960	IRB	IRB	trnI-CAU-ycf2	trnN-GUU-ndhF	IGS	IGS	F
Filipendula camtschatica	84352	84389	129081	129118	IRB	IRA	trnI-CAU-ycf2	ycf1-trnN-GUU	IGS	IGS	P
Filipendula camtschatica	84388	84496	107974	108082	IRB	IRB	trnI-CAU-ycf2	trnN-GUU-ndhF	IGS	IGS	F
Filipendula camtschatica	84388	84496	128959	129067	IRB	IRA	trnI-CAU-ycf2	ycf1-trnN-GUU	IGS	IGS	P
Filipendula camtschatica	84404	84454	99346	99396	IRB	IRB	trnI-CAU-ycf2	trnV-GAC-rrn16rRNA	IGS	IGS	F
Filipendula camtschatica	84404	84454	137645	137695	IRB	IRA	trnI-CAU-ycf2	rrn16rRNA-trnV-GAC	IGS	IGS	P
Filipendula camtschatica	84422	84454	99364	99396	IRB	IRB	trnI-CAU-ycf2	trnV-GAC-rrn16rRNA	IGS	IGS	F
Filipendula camtschatica	84422	84454	137645	137677	IRB	IRA	trnI-CAU-ycf2	rrn16rRNA-trnV-GAC	IGS	IGS	P
Filipendula camtschatica	84422	84496	108008	108082	IRB	IRB	trnI-CAU-ycf2	trnN-GUU-ndhF	IGS	IGS	F
Filipendula camtschatica	84422	84496	128959	129033	IRB	IRA	trnI-CAU-ycf2	ycf1-trnN-GUU	IGS	IGS	P
Filipendula camtschatica	84475	84506	84517	84548	IRB	IRB	trnI-CAU-ycf2	trnI-CAU-ycf2	IGS	IGS	F
Filipendula camtschatica	84475	84506	108154	108185	IRB	IRB	trnI-CAU-ycf2	trnN-GUU-ndhF	IGS	IGS	P
Filipendula camtschatica	84475	84506	128856	128887	IRB	IRA	trnI-CAU-ycf2	ycf1-trnN-GUU	IGS	IGS	F
Filipendula camtschatica	84475	84506	152493	152524	IRB	IRA	trnI-CAU-ycf2	ycf2-trnI-CAU	IGS	IGS	P
Filipendula camtschatica	84477	84506	107938	107967	IRB	IRB	trnI-CAU-ycf2	trnN-GUU-ndhF	IGS	IGS	F
Filipendula camtschatica	84477	84506	129074	129103	IRB	IRA	trnI-CAU-ycf2	ycf1-trnN-GUU	IGS	IGS	P
Filipendula camtschatica	84478	84514	153471	153507	IRB	IRA	trnI-CAU-ycf2	rpl23-trnH-GUG	IGS	IGS	P
Filipendula camtschatica	84479	84509	107779	107809	IRB	IRB	trnI-CAU-ycf2	trnN-GUU-ndhF	IGS	IGS	P
Filipendula camtschatica	84479	84509	107817	107847	IRB	IRB	trnI-CAU-ycf2	trnN-GUU-ndhF	IGS	IGS	F
Filipendula camtschatica	84479	84509	129194	129224	IRB	IRA	trnI-CAU-ycf2	ycf1-trnN-GUU	IGS	IGS	F
Filipendula camtschatica	84479	84509	129232	129262	IRB	IRA	trnI-CAU-ycf2	ycf1-trnN-GUU	IGS	IGS	P
Filipendula camtschatica	84479	84517	153506	153544	IRB	IRA	trnI-CAU-ycf2	rpl23-trnH-GUG	IGS	IGS	P
Filipendula camtschatica	84494	84523	153500	153529	IRB	IRA	trnI-CAU-ycf2	rpl23-trnH-GUG	IGS	IGS	P
Filipendula camtschatica	84506	84581	108143	108218	IRB	IRB	trnI-CAU-ycf2	trnN-GUU-ndhF	IGS	IGS	F
Filipendula camtschatica	84506	84581	128823	128898	IRB	IRA	trnI-CAU-ycf2	ycf1-trnN-GUU	IGS	IGS	P
Filipendula camtschatica	84517	84548	152535	152566	IRB	IRA	trnI-CAU-ycf2	ycf2-trnI-CAU	IGS	IGS	P
Filipendula camtschatica	84517	84548	153479	153510	IRB	IRA	trnI-CAU-ycf2	rpl23-trnH-GUG	IGS	IGS	P
Filipendula camtschatica	84521	84551	107779	107809	IRB	IRB	trnI-CAU-ycf2	trnN-GUU-ndhF	IGS	IGS	F
Filipendula camtschatica	84521	84551	129232	129262	IRB	IRA	trnI-CAU-ycf2	ycf1-trnN-GUU	IGS	IGS	P
Filipendula camtschatica	84521	84568	107817	107864	IRB	IRB	trnI-CAU-ycf2	trnN-GUU-ndhF	IGS	IGS	F
Filipendula camtschatica	84521	84568	129177	129224	IRB	IRA	trnI-CAU-ycf2	ycf1-trnN-GUU	IGS	IGS	P
Filipendula camtschatica	84523	84568	107942	107987	IRB	IRB	trnI-CAU-ycf2	trnN-GUU-ndhF	IGS	IGS	F
Filipendula camtschatica	84523	84568	129054	129099	IRB	IRA	trnI-CAU-ycf2	ycf1-trnN-GUU	IGS	IGS	P
Filipendula camtschatica	84547	84581	108184	108218	IRB	IRB	trnI-CAU-ycf2	trnN-GUU-ndhF	IGS	IGS	F
Filipendula camtschatica	84547	84581	128823	128857	IRB	IRA	trnI-CAU-ycf2	ycf1-trnN-GUU	IGS	IGS	P
Filipendula camtschatica	84575	84637	108213	108275	IRB	IRB	trnI-CAU-ycf2	trnN-GUU-ndhF	IGS	IGS	F
Filipendula camtschatica	84575	84637	128766	128828	IRB	IRA	trnI-CAU-ycf2	ycf1-trnN-GUU	IGS	IGS	P
Filipendula camtschatica	84603	84660	107883	107940	IRB	IRB	trnI-CAU-ycf2	trnN-GUU-ndhF	IGS	IGS	F
Filipendula camtschatica	84603	84660	129101	129158	IRB	IRA	trnI-CAU-ycf2	ycf1-trnN-GUU	IGS	IGS	P
Filipendula camtschatica	84628	84660	107908	107940	IRB	IRB	trnI-CAU-ycf2	trnN-GUU-ndhF	IGS	IGS	F
Filipendula camtschatica	84628	84660	129101	129133	IRB	IRA	trnI-CAU-ycf2	ycf1-trnN-GUU	IGS	IGS	P
Filipendula camtschatica	86310	86344	86337	86371	IRB	IRB	ycf2	ycf2	exon	exon	F
Filipendula camtschatica	86310	86344	150670	150704	IRB	IRA	ycf2	ycf2	exon	exon	P
Filipendula camtschatica	86318	86353	86366	86401	IRB	IRB	ycf2	ycf2	exon	exon	F
Filipendula camtschatica	86318	86353	150640	150675	IRB	IRA	ycf2	ycf2	exon	exon	P
Filipendula camtschatica	86337	86371	150697	150731	IRB	IRA	ycf2	ycf2	exon	exon	P
Filipendula camtschatica	86345	86374	86366	86395	IRB	IRB	ycf2	ycf2	exon	exon	F
Filipendula camtschatica	86345	86374	150646	150675	IRB	IRA	ycf2	ycf2	exon	exon	P
Filipendula camtschatica	86366	86395	150667	150696	IRB	IRA	ycf2	ycf2	exon	exon	P
Filipendula camtschatica	86366	86401	150688	150723	IRB	IRA	ycf2	ycf2	exon	exon	P
Filipendula camtschatica	86401	86430	86485	86514	IRB	IRB	ycf2	ycf2	exon	exon	F
Filipendula camtschatica	86401	86430	150527	150556	IRB	IRA	ycf2	ycf2	exon	exon	P
Filipendula camtschatica	86401	86449	86464	86512	IRB	IRB	ycf2	ycf2	exon	exon	F
Filipendula camtschatica	86401	86449	150529	150577	IRB	IRA	ycf2	ycf2	exon	exon	P
Filipendula camtschatica	86401	86470	86443	86512	IRB	IRB	ycf2	ycf2	exon	exon	F
Filipendula camtschatica	86401	86470	150529	150598	IRB	IRA	ycf2	ycf2	exon	exon	P
Filipendula camtschatica	86401	86491	86422	86512	IRB	IRB	ycf2	ycf2	exon	exon	F
Filipendula camtschatica	86401	86491	150529	150619	IRB	IRA	ycf2	ycf2	exon	exon	P
Filipendula camtschatica	86409	86449	86472	86512	IRB	IRB	ycf2	ycf2	exon	exon	F
Filipendula camtschatica	86409	86449	150529	150569	IRB	IRA	ycf2	ycf2	exon	exon	P
Filipendula camtschatica	86409	86470	86451	86512	IRB	IRB	ycf2	ycf2	exon	exon	F
Filipendula camtschatica	86409	86470	150529	150590	IRB	IRA	ycf2	ycf2	exon	exon	P
Filipendula camtschatica	86409	86491	86430	86512	IRB	IRB	ycf2	ycf2	exon	exon	F
Filipendula camtschatica	86409	86491	150529	150611	IRB	IRA	ycf2	ycf2	exon	exon	P
Filipendula camtschatica	86422	86512	150550	150640	IRB	IRA	ycf2	ycf2	exon	exon	P
Filipendula camtschatica	86430	86512	150550	150632	IRB	IRA	ycf2	ycf2	exon	exon	P
Filipendula camtschatica	86443	86512	150571	150640	IRB	IRA	ycf2	ycf2	exon	exon	P
Filipendula camtschatica	86451	86512	150571	150632	IRB	IRA	ycf2	ycf2	exon	exon	P
Filipendula camtschatica	86464	86512	150592	150640	IRB	IRA	ycf2	ycf2	exon	exon	P
Filipendula camtschatica	86472	86512	150592	150632	IRB	IRA	ycf2	ycf2	exon	exon	P
Filipendula camtschatica	86485	86514	150611	150640	IRB	IRA	ycf2	ycf2	exon	exon	P
Filipendula camtschatica	86573	86602	86597	86626	IRB	IRB	ycf2	ycf2	exon	exon	F
Filipendula camtschatica	86573	86602	150415	150444	IRB	IRA	ycf2	ycf2	exon	exon	P
Filipendula camtschatica	86575	86614	86587	86626	IRB	IRB	ycf2	ycf2	exon	exon	F
Filipendula camtschatica	86575	86614	150415	150454	IRB	IRA	ycf2	ycf2	exon	exon	P
Filipendula camtschatica	86579	86619	150426	150466	IRB	IRA	ycf2	ycf2	exon	exon	C
Filipendula camtschatica	86580	86626	86580	86626	IRB	IRB	ycf2	ycf2	exon	exon	R
Filipendula camtschatica	86580	86626	150415	150461	IRB	IRA	ycf2	ycf2	exon	exon	C
Filipendula camtschatica	86587	86626	150427	150466	IRB	IRA	ycf2	ycf2	exon	exon	P
Filipendula camtschatica	86591	86621	150438	150468	IRB	IRA	ycf2	ycf2	exon	exon	C
Filipendula camtschatica	86591	86626	150426	150461	IRB	IRA	ycf2	ycf2	exon	exon	C
Filipendula camtschatica	86592	86626	86592	86626	IRB	IRB	ycf2	ycf2	exon	exon	R
Filipendula camtschatica	86592	86626	150415	150449	IRB	IRA	ycf2	ycf2	exon	exon	C
Filipendula camtschatica	86597	86626	150439	150468	IRB	IRA	ycf2	ycf2	exon	exon	P
Filipendula camtschatica	96079	96118	119939	119978	IRB	SSC	rps12-trnV-GAC	ndhA	IGS	intron	F
Filipendula camtschatica	97553	97604	97595	97646	IRB	IRB	rps12-trnV-GAC	rps122-trnV-GAC	IGS	IGS	F
Filipendula camtschatica	97553	97604	139395	139446	IRB	IRA	rps12-trnV-GAC	trnV-GAC-rps122	IGS	IGS	P
Filipendula camtschatica	97595	97646	139437	139488	IRB	IRA	rps12-trnV-GAC	trnV-GAC-rps122	IGS	IGS	P
Filipendula camtschatica	97631	97765	97748	97882	IRB	IRB	rps12-trnV-GAC	rps122-trnV-GAC	IGS	IGS	F
Filipendula camtschatica	97631	97765	139159	139293	IRB	IRA	rps12-trnV-GAC	trnV-GAC-rps122	IGS	IGS	P
Filipendula camtschatica	97748	97882	139276	139410	IRB	IRA	rps12-trnV-GAC	trnV-GAC-rps122	IGS	IGS	P
Filipendula camtschatica	99346	99396	107990	108040	IRB	IRB	trnV-GAC-rrn16rRNA	trnN-GUU-ndhF	IGS	IGS	F
Filipendula camtschatica	99346	99396	129001	129051	IRB	IRA	trnV-GAC-rrn16rRNA	ycf1-trnN-GUU	IGS	IGS	P
Filipendula camtschatica	99346	99396	152587	152637	IRB	IRA	trnV-GAC-rrn16rRNA	ycf2-trnI-CAU	IGS	IGS	P
Filipendula camtschatica	99364	99396	152587	152619	IRB	IRA	trnV-GAC-rrn16rRNA	ycf2-trnI-CAU	IGS	IGS	P
Filipendula camtschatica	106374	106403	106406	106435	IRB	IRB	rrn4.5rRNA-rrn5rRNA	rrn4.5rRNA-rrn5rRNA	IGS	IGS	F
Filipendula camtschatica	106374	106403	130606	130635	IRB	IRA	rrn4.5rRNA-rrn5rRNA	rrn5rRNA-rrn4.5rRNA	IGS	IGS	P
Filipendula camtschatica	106406	106435	130638	130667	IRB	IRA	rrn4.5rRNA-rrn5rRNA	rrn5rRNA-rrn4.5rRNA	IGS	IGS	P
Filipendula camtschatica	107775	107806	107936	107967	IRB	IRB	trnN-GUU-ndhF	trnN-GUU-ndhF	IGS	IGS	F
Filipendula camtschatica	107775	107806	129074	129105	IRB	IRA	trnN-GUU-ndhF	ycf1-trnN-GUU	IGS	IGS	P
Filipendula camtschatica	107777	107806	107815	107844	IRB	IRB	trnN-GUU-ndhF	trnN-GUU-ndhF	IGS	IGS	F
Filipendula camtschatica	107777	107806	129197	129226	IRB	IRA	trnN-GUU-ndhF	ycf1-trnN-GUU	IGS	IGS	P
Filipendula camtschatica	107777	107807	153516	153546	IRB	IRA	trnN-GUU-ndhF	rpl23-trnH-GUG	IGS	IGS	P
Filipendula camtschatica	107779	107809	108158	108188	IRB	IRB	trnN-GUU-ndhF	trnN-GUU-ndhF	IGS	IGS	P
Filipendula camtschatica	107779	107809	128853	128883	IRB	IRA	trnN-GUU-ndhF	ycf1-trnN-GUU	IGS	IGS	P
Filipendula camtschatica	107779	107809	152490	152520	IRB	IRA	trnN-GUU-ndhF	ycf2-trnI-CAU	IGS	IGS	P
Filipendula camtschatica	107779	107809	152532	152562	IRB	IRA	trnN-GUU-ndhF	ycf2-trnI-CAU	IGS	IGS	F
Filipendula camtschatica	107779	107809	153476	153506	IRB	IRA	trnN-GUU-ndhF	rpl23-trnH-GUG	IGS	IGS	P
Filipendula camtschatica	107806	107844	153517	153555	IRB	IRA	trnN-GUU-ndhF	rpl23-trnH-GUG	IGS	IGS	P
Filipendula camtschatica	107815	107844	129235	129264	IRB	IRA	trnN-GUU-ndhF	ycf1-trnN-GUU	IGS	IGS	P
Filipendula camtschatica	107817	107847	152532	152562	IRB	IRA	trnN-GUU-ndhF	ycf2-trnI-CAU	IGS	IGS	F
Filipendula camtschatica	107817	107847	153476	153506	IRB	IRA	trnN-GUU-ndhF	rpl23-trnH-GUG	IGS	IGS	P
Filipendula camtschatica	107817	107864	108158	108205	IRB	IRB	trnN-GUU-ndhF	trnN-GUU-ndhF	IGS	IGS	P
Filipendula camtschatica	107817	107864	128836	128883	IRB	IRA	trnN-GUU-ndhF	ycf1-trnN-GUU	IGS	IGS	P
Filipendula camtschatica	107817	107864	152473	152520	IRB	IRA	trnN-GUU-ndhF	ycf2-trnI-CAU	IGS	IGS	P
Filipendula camtschatica	107819	107867	107942	107990	IRB	IRB	trnN-GUU-ndhF	trnN-GUU-ndhF	IGS	IGS	F
Filipendula camtschatica	107819	107867	129051	129099	IRB	IRA	trnN-GUU-ndhF	ycf1-trnN-GUU	IGS	IGS	P
Filipendula camtschatica	107883	107917	108241	108275	IRB	IRB	trnN-GUU-ndhF	trnN-GUU-ndhF	IGS	IGS	P
Filipendula camtschatica	107883	107917	128766	128800	IRB	IRA	trnN-GUU-ndhF	ycf1-trnN-GUU	IGS	IGS	F
Filipendula camtschatica	107883	107940	152381	152438	IRB	IRA	trnN-GUU-ndhF	ycf2-trnI-CAU	IGS	IGS	P
Filipendula camtschatica	107908	107940	152381	152413	IRB	IRA	trnN-GUU-ndhF	ycf2-trnI-CAU	IGS	IGS	P
Filipendula camtschatica	107923	107960	152652	152689	IRB	IRA	trnN-GUU-ndhF	ycf2-trnI-CAU	IGS	IGS	P
Filipendula camtschatica	107936	107967	129235	129266	IRB	IRA	trnN-GUU-ndhF	ycf1-trnN-GUU	IGS	IGS	P
Filipendula camtschatica	107938	107967	152535	152564	IRB	IRA	trnN-GUU-ndhF	ycf2-trnI-CAU	IGS	IGS	P
Filipendula camtschatica	107939	107968	153516	153545	IRB	IRA	trnN-GUU-ndhF	rpl23-trnH-GUG	IGS	IGS	P
Filipendula camtschatica	107940	107970	153476	153506	IRB	IRA	trnN-GUU-ndhF	rpl23-trnH-GUG	IGS	IGS	P
Filipendula camtschatica	107942	107987	108160	108205	IRB	IRB	trnN-GUU-ndhF	trnN-GUU-ndhF	IGS	IGS	P
Filipendula camtschatica	107942	107987	128836	128881	IRB	IRA	trnN-GUU-ndhF	ycf1-trnN-GUU	IGS	IGS	F
Filipendula camtschatica	107942	107987	152473	152518	IRB	IRA	trnN-GUU-ndhF	ycf2-trnI-CAU	IGS	IGS	P
Filipendula camtschatica	107942	107990	129174	129222	IRB	IRA	trnN-GUU-ndhF	ycf1-trnN-GUU	IGS	IGS	P
Filipendula camtschatica	107974	108082	152545	152653	IRB	IRA	trnN-GUU-ndhF	ycf2-trnI-CAU	IGS	IGS	P
Filipendula camtschatica	107990	108040	137645	137695	IRB	IRA	trnN-GUU-ndhF	rrn16rRNA-trnV-GAC	IGS	IGS	P
Filipendula camtschatica	108008	108082	152545	152619	IRB	IRA	trnN-GUU-ndhF	ycf2-trnI-CAU	IGS	IGS	P
Filipendula camtschatica	108143	108218	152460	152535	IRB	IRA	trnN-GUU-ndhF	ycf2-trnI-CAU	IGS	IGS	P
Filipendula camtschatica	108154	108185	152535	152566	IRB	IRA	trnN-GUU-ndhF	ycf2-trnI-CAU	IGS	IGS	P
Filipendula camtschatica	108154	108185	153479	153510	IRB	IRA	trnN-GUU-ndhF	rpl23-trnH-GUG	IGS	IGS	P
Filipendula camtschatica	108158	108188	129232	129262	IRB	IRA	trnN-GUU-ndhF	ycf1-trnN-GUU	IGS	IGS	P
Filipendula camtschatica	108158	108188	153514	153544	IRB	IRA	trnN-GUU-ndhF	rpl23-trnH-GUG	IGS	IGS	P
Filipendula camtschatica	108158	108205	129177	129224	IRB	IRA	trnN-GUU-ndhF	ycf1-trnN-GUU	IGS	IGS	P
Filipendula camtschatica	108160	108205	129054	129099	IRB	IRA	trnN-GUU-ndhF	ycf1-trnN-GUU	IGS	IGS	P
Filipendula camtschatica	108184	108218	152460	152494	IRB	IRA	trnN-GUU-ndhF	ycf2-trnI-CAU	IGS	IGS	P
Filipendula camtschatica	108213	108275	152404	152466	IRB	IRA	trnN-GUU-ndhF	ycf2-trnI-CAU	IGS	IGS	P
Filipendula camtschatica	108241	108275	129124	129158	IRB	IRA	trnN-GUU-ndhF	ycf1-trnN-GUU	IGS	IGS	P
Filipendula camtschatica	109017	109083	109086	109152	IRB	IRB	trnN-GUU-ndhF	trnN-GUU-ndhF	IGS	IGS	F
Filipendula camtschatica	109017	109083	127889	127955	IRB	IRA	trnN-GUU-ndhF	ycf1	IGS	exon	P
Filipendula camtschatica	109032	109083	109101	109152	IRB	IRB	trnN-GUU-ndhF	trnN-GUU-ndhF	IGS	IGS	F
Filipendula camtschatica	109032	109083	127889	127940	IRB	IRA	trnN-GUU-ndhF	ycf1	IGS	exon	P
Filipendula camtschatica	109057	109087	109126	109156	IRB	IRB	trnN-GUU-ndhF	trnN-GUU-ndhF	IGS	IGS	F
Filipendula camtschatica	109057	109087	127885	127915	IRB	IRA	trnN-GUU-ndhF	ycf1	IGS	exon	P
Filipendula camtschatica	109086	109152	127958	128024	IRB	IRA	trnN-GUU-ndhF	ycf1	IGS	exon	P
Filipendula camtschatica	109101	109152	127958	128009	IRB	IRA	trnN-GUU-ndhF	ycf1	IGS	exon	P
Filipendula camtschatica	109126	109156	127954	127984	IRB	IRA	trnN-GUU-ndhF	ycf1	IGS	exon	P
Filipendula camtschatica	110069	110100	110084	110115	SSC	SSC	trnN-GUU-ndhF	trnN-GUU-ndhF	IGS	IGS	F
Filipendula camtschatica	110293	110342	110354	110403	SSC	SSC	trnN-GUU-ndhF	ndhF	IGS	exon	P
Filipendula camtschatica	111000	111037	111000	111037	SSC	SSC	ndhF	ndhF	exon	exon	P
Filipendula camtschatica	113509	113539	113512	113542	SSC	SSC	ndhF-trnL-UAG	ndhF-trnL-UAG	IGS	IGS	P
Filipendula camtschatica	116727	116758	116737	116768	SSC	SSC	ndhD-psaC	ndhD-psaC	IGS	IGS	P
Filipendula camtschatica	119939	119978	140923	140962	SSC	IRA	ndhA	trnV-GAC-rps122	intron	IGS	P
Filipendula camtschatica	124332	124364	124359	124391	SSC	SSC	ycf1	ycf1	exon	exon	F
Filipendula camtschatica	125666	125696	125883	125913	SSC	SSC	ycf1	ycf1	exon	exon	F
Filipendula camtschatica	127889	127955	127958	128024	IRA	IRA	ycf1	ycf1	exon	exon	F
Filipendula camtschatica	127917	127955	127986	128024	IRA	IRA	ycf1	ycf1	exon	exon	F
Filipendula camtschatica	128766	128800	129124	129158	IRA	IRA	ycf1-trnN-GUU	ycf1-trnN-GUU	IGS	IGS	F
Filipendula camtschatica	128766	128828	152404	152466	IRA	IRA	ycf1-trnN-GUU	ycf2-trnI-CAU	IGS	IGS	F
Filipendula camtschatica	128823	128898	152460	152535	IRA	IRA	ycf1-trnN-GUU	ycf2-trnI-CAU	IGS	IGS	F
Filipendula camtschatica	128836	128881	129054	129099	IRA	IRA	ycf1-trnN-GUU	ycf1-trnN-GUU	IGS	IGS	F
Filipendula camtschatica	128836	128883	129177	129224	IRA	IRA	ycf1-trnN-GUU	ycf1-trnN-GUU	IGS	IGS	F
Filipendula camtschatica	128847	128881	129065	129099	IRA	IRA	ycf1-trnN-GUU	ycf1-trnN-GUU	IGS	IGS	F
Filipendula camtschatica	128847	128883	129188	129224	IRA	IRA	ycf1-trnN-GUU	ycf1-trnN-GUU	IGS	IGS	F
Filipendula camtschatica	128853	128883	129232	129262	IRA	IRA	ycf1-trnN-GUU	ycf1-trnN-GUU	IGS	IGS	F
Filipendula camtschatica	128853	128883	153514	153544	IRA	IRA	ycf1-trnN-GUU	rpl23-trnH-GUG	IGS	IGS	F
Filipendula camtschatica	128856	128887	152535	152566	IRA	IRA	ycf1-trnN-GUU	ycf2-trnI-CAU	IGS	IGS	F
Filipendula camtschatica	128856	128887	153479	153510	IRA	IRA	ycf1-trnN-GUU	rpl23-trnH-GUG	IGS	IGS	F
Filipendula camtschatica	128859	128898	152496	152535	IRA	IRA	ycf1-trnN-GUU	ycf2-trnI-CAU	IGS	IGS	F
Filipendula camtschatica	128959	129067	152545	152653	IRA	IRA	ycf1-trnN-GUU	ycf2-trnI-CAU	IGS	IGS	F
Filipendula camtschatica	129001	129051	137645	137695	IRA	IRA	ycf1-trnN-GUU	rrn16rRNA-trnV-GAC	IGS	IGS	F
Filipendula camtschatica	129035	129067	152621	152653	IRA	IRA	ycf1-trnN-GUU	ycf2-trnI-CAU	IGS	IGS	F
Filipendula camtschatica	129051	129099	129174	129222	IRA	IRA	ycf1-trnN-GUU	ycf1-trnN-GUU	IGS	IGS	F
Filipendula camtschatica	129054	129099	152473	152518	IRA	IRA	ycf1-trnN-GUU	ycf2-trnI-CAU	IGS	IGS	F
Filipendula camtschatica	129065	129099	152484	152518	IRA	IRA	ycf1-trnN-GUU	ycf2-trnI-CAU	IGS	IGS	F
Filipendula camtschatica	129071	129101	153476	153506	IRA	IRA	ycf1-trnN-GUU	rpl23-trnH-GUG	IGS	IGS	F
Filipendula camtschatica	129074	129103	152535	152564	IRA	IRA	ycf1-trnN-GUU	ycf2-trnI-CAU	IGS	IGS	F
Filipendula camtschatica	129074	129103	153517	153546	IRA	IRA	ycf1-trnN-GUU	rpl23-trnH-GUG	IGS	IGS	F
Filipendula camtschatica	129074	129105	129235	129266	IRA	IRA	ycf1-trnN-GUU	ycf1-trnN-GUU	IGS	IGS	F
Filipendula camtschatica	129081	129118	152652	152689	IRA	IRA	ycf1-trnN-GUU	ycf2-trnI-CAU	IGS	IGS	F
Filipendula camtschatica	129101	129158	152381	152438	IRA	IRA	ycf1-trnN-GUU	ycf2-trnI-CAU	IGS	IGS	F
Filipendula camtschatica	129177	129224	152473	152520	IRA	IRA	ycf1-trnN-GUU	ycf2-trnI-CAU	IGS	IGS	F
Filipendula camtschatica	129188	129224	152484	152520	IRA	IRA	ycf1-trnN-GUU	ycf2-trnI-CAU	IGS	IGS	F
Filipendula camtschatica	129194	129224	152532	152562	IRA	IRA	ycf1-trnN-GUU	ycf2-trnI-CAU	IGS	IGS	F
Filipendula camtschatica	129194	129224	153476	153506	IRA	IRA	ycf1-trnN-GUU	rpl23-trnH-GUG	IGS	IGS	F
Filipendula camtschatica	129197	129226	129235	129264	IRA	IRA	ycf1-trnN-GUU	ycf1-trnN-GUU	IGS	IGS	F
Filipendula camtschatica	129197	129235	153517	153555	IRA	IRA	ycf1-trnN-GUU	rpl23-trnH-GUG	IGS	IGS	F
Filipendula camtschatica	129232	129262	152490	152520	IRA	IRA	ycf1-trnN-GUU	ycf2-trnI-CAU	IGS	IGS	F
Filipendula camtschatica	129232	129262	152532	152562	IRA	IRA	ycf1-trnN-GUU	ycf2-trnI-CAU	IGS	IGS	F
Filipendula camtschatica	129232	129262	153476	153506	IRA	IRA	ycf1-trnN-GUU	rpl23-trnH-GUG	IGS	IGS	F
Filipendula camtschatica	129234	129264	153516	153546	IRA	IRA	ycf1-trnN-GUU	rpl23-trnH-GUG	IGS	IGS	F
Filipendula camtschatica	130606	130635	130638	130667	IRA	IRA	rrn5rRNA-rrn4.5rRNA	rrn5rRNA-rrn4.5rRNA	IGS	IGS	F
Filipendula camtschatica	137645	137695	152587	152637	IRA	IRA	rrn16rRNA-trnV-GAC	ycf2-trnI-CAU	IGS	IGS	F
Filipendula camtschatica	139159	139293	139276	139410	IRA	IRA	trnV-GAC-rps12	trnV-GAC-rps122	IGS	IGS	F
Filipendula camtschatica	139395	139446	139437	139488	IRA	IRA	trnV-GAC-rps12	trnV-GAC-rps122	IGS	IGS	F
Filipendula camtschatica	150415	150444	150439	150468	IRA	IRA	ycf2	ycf2	exon	exon	R
Filipendula camtschatica	150415	150449	150415	150449	IRA	IRA	ycf2	ycf2	exon	exon	R
Filipendula camtschatica	150415	150454	150427	150466	IRA	IRA	ycf2	ycf2	exon	exon	F
Filipendula camtschatica	150415	150461	150415	150461	IRA	IRA	ycf2	ycf2	exon	exon	F
Filipendula camtschatica	150529	150558	150613	150642	IRA	IRA	ycf2	ycf2	exon	exon	F
Filipendula camtschatica	150529	150577	150592	150640	IRA	IRA	ycf2	ycf2	exon	exon	F
Filipendula camtschatica	150529	150598	150571	150640	IRA	IRA	ycf2	ycf2	exon	exon	F
Filipendula camtschatica	150529	150619	150550	150640	IRA	IRA	ycf2	ycf2	exon	exon	F
Filipendula camtschatica	150640	150675	150688	150723	IRA	IRA	ycf2	ycf2	exon	exon	F
Filipendula camtschatica	150649	150678	150670	150699	IRA	IRA	ycf2	ycf2	exon	exon	F
Filipendula camtschatica	150670	150704	150697	150731	IRA	IRA	ycf2	ycf2	exon	exon	F
Filipendula camtschatica	152493	152524	152535	152566	IRA	IRA	ycf2-trnI-CAU	ycf2-trnI-CAU	IGS	IGS	F
Filipendula camtschatica	152493	152524	153479	153510	IRA	IRA	ycf2-trnI-CAU	rpl23-trnH-GUG	IGS	IGS	F
Filipendula camtschatica	152524	152562	153506	153544	IRA	IRA	ycf2-trnI-CAU	rpl23-trnH-GUG	IGS	IGS	F
Filipendula camtschatica	152527	152563	153471	153507	IRA	IRA	ycf2-trnI-CAU	rpl23-trnH-GUG	IGS	IGS	F
Filipendula camtschatica	153471	153506	153509	153544	IRA	IRA	rpl23-trnH-GUG	rpl23-trnH-GUG	IGS	IGS	F
Filipendula multijuga	1515	1544	114087	114116	LSC	SSC	psbA-trnK-UUU	ndhF-trnL-UAG	IGS	IGS	P
Filipendula multijuga	5030	5059	5047	5076	LSC	LSC	trnK-UUU-rps16	trnK-UUU-rps16	IGS	IGS	F
Filipendula multijuga	5036	5068	5042	5074	LSC	LSC	trnK-UUU-rps16	trnK-UUU-rps16	IGS	IGS	R
Filipendula multijuga	6673	6704	45697	45728	LSC	LSC	rps16-trnQ-UUG	rps16-trnQ-UUG	IGS	IGS	C
Filipendula multijuga	8375	8406	59535	59566	LSC	LSC	psbI-trnS-GCU	trnS-UGA	IGS	exon	F
Filipendula multijuga	8377	8406	61101	61130	LSC	LSC	psbI-trnS-GCU	trnS-GGA	IGS	exon	F
Filipendula multijuga	9802	9831	60582	60611	LSC	LSC	trnG-UCC	trnG-GCC	exon	exon	F
Filipendula multijuga	9876	9906	9877	9907	LSC	LSC	trnG-UCC-trnR-UCU	trnG-UCC-trnR-UCU	IGS	IGS	F
Filipendula multijuga	14215	14267	108288	108340	LSC	IRB	atpH-atpI	trnN-GUU-ndhF	IGS	IGS	P
Filipendula multijuga	14215	14267	129451	129503	LSC	IRA	atpH-atpI	ycf1-trnN-GUU	IGS	IGS	F
Filipendula multijuga	14225	14267	108288	108330	LSC	IRB	atpH-atpI	trnN-GUU-ndhF	IGS	IGS	P
Filipendula multijuga	14225	14267	129461	129503	LSC	IRA	atpH-atpI	ycf1-trnN-GUU	IGS	IGS	F
Filipendula multijuga	16407	16440	16407	16440	LSC	LSC	rps2-rpoC2	rps2-rpoC2	IGS	IGS	P
Filipendula multijuga	33010	33077	45724	45791	LSC	LSC	trnL-UAA	psaI-accD	intron	IGS	P
Filipendula multijuga	33010	33077	71113	71180	LSC	LSC	trnL-UAA	clpP-psbB	intron	IGS	F
Filipendula multijuga	33018	33085	45732	45799	LSC	LSC	trnL-UAA	psaI-accD	intron	IGS	P
Filipendula multijuga	33018	33085	71105	71172	LSC	LSC	trnL-UAA	clpP-psbB	intron	IGS	F
Filipendula multijuga	33052	33097	45766	45811	LSC	LSC	trnL-UAA	psaI-accD	intron	IGS	P
Filipendula multijuga	33052	33097	71093	71138	LSC	LSC	trnL-UAA	clpP-psbB	intron	IGS	F
Filipendula multijuga	33173	33378	71242	71447	LSC	LSC	trnL-UAA	clpP-psbB	intron	IGS	F
Filipendula multijuga	33182	33387	71251	71456	LSC	LSC	trnL-UAA	clpP-psbB	intron	IGS	F
Filipendula multijuga	33358	33400	71427	71469	LSC	LSC	trnL-UAA	clpP-psbB	intron	IGS	F
Filipendula multijuga	33370	33400	71439	71469	LSC	LSC	trnL-UAA	clpP-psbB	intron	IGS	F
Filipendula multijuga	34024	34053	60502	60531	LSC	LSC	trnL-UAA-trnT-UGU	trnL-UAA-trnT-UGU	IGS	IGS	F
Filipendula multijuga	34588	34631	34588	34631	LSC	LSC	trnT-UGU-rps12	trnT-UGU-rps12	IGS	IGS	P
Filipendula multijuga	35111	35163	45347	45399	LSC	LSC	trnT-UGU-rps12	trnT-UGU-rps12	IGS	IGS	P
Filipendula multijuga	35123	35163	45347	45387	LSC	LSC	trnT-UGU-rps12	trnT-UGU-rps12	IGS	IGS	P
Filipendula multijuga	35169	35198	45313	45342	LSC	LSC	trnT-UGU-rps12	trnT-UGU-rps12	IGS	IGS	P
Filipendula multijuga	35194	35223	47634	47663	LSC	LSC	trnT-UGU-rps12	trnT-UGU-rps12	IGS	IGS	F
Filipendula multijuga	45627	45678	45627	45678	LSC	LSC	psaI-accD	psaI-accD	IGS	IGS	P
Filipendula multijuga	45666	45711	71179	71224	LSC	LSC	psaI-accD	clpP-psbB	IGS	IGS	P
Filipendula multijuga	45684	45713	71177	71206	LSC	LSC	psaI-accD	clpP-psbB	IGS	IGS	P
Filipendula multijuga	45710	45881	71023	71194	LSC	LSC	psaI-accD	clpP-psbB	IGS	IGS	P
Filipendula multijuga	45858	45908	70996	71046	LSC	LSC	psaI-accD	clpP-psbB	IGS	IGS	P
Filipendula multijuga	45872	45908	70996	71032	LSC	LSC	psaI-accD	clpP-psbB	IGS	IGS	P
Filipendula multijuga	45883	45912	70992	71021	LSC	LSC	psaI-accD	clpP-psbB	IGS	IGS	P
Filipendula multijuga	45954	45986	69816	69848	LSC	LSC	psaI-accD	rps14-trnfM-CAU	IGS	IGS	P
Filipendula multijuga	46797	46835	46827	46865	LSC	LSC	accD	accD	exon	exon	F
Filipendula multijuga	46808	46843	46838	46873	LSC	LSC	accD	accD	exon	exon	F
Filipendula multijuga	46819	46848	46849	46878	LSC	LSC	accD	accD	exon	exon	F
Filipendula multijuga	46884	46950	46953	47019	LSC	LSC	accD	accD	exon	exon	F
Filipendula multijuga	53235	53266	53235	53266	LSC	LSC	rbcL-psbM	rbcL-psbM	IGS	IGS	R
Filipendula multijuga	54949	54979	60473	60503	LSC	LSC	trnE-UUC-trnT-GGU	trnE-UUC-trnT-GGU	IGS	IGS	P
Filipendula multijuga	55041	55071	55079	55109	LSC	LSC	trnE-UUC-trnT-GGU	trnE-UUC-trnT-GGU	IGS	IGS	P
Filipendula multijuga	59537	59566	61101	61130	LSC	LSC	psbC-trnS-UGA	trnS-GGA	IGS	exon	F
Filipendula multijuga	62860	62898	96434	96472	LSC	IRB	ycf3	rps12-trnV-GAC	intron	IGS	P
Filipendula multijuga	62860	62898	141319	141357	LSC	IRA	ycf3	trnV-GAC-rps12	intron	IGS	F
Filipendula multijuga	62861	62898	120454	120491	LSC	SSC	ycf3	ndhA	intron	intron	P
Filipendula multijuga	65703	65743	67927	67967	LSC	LSC	psaA	psaB	exon	exon	F
Filipendula multijuga	65714	65743	67938	67967	LSC	LSC	psaA	psaB	exon	exon	F
Filipendula multijuga	70082	70111	70104	70133	LSC	LSC	trnfM-CAU-clpP	trnfM-CAU-clpP	IGS	IGS	F
Filipendula multijuga	70846	70877	89362	89393	LSC	IRB	clpP	ycf2	exon	exon	F
Filipendula multijuga	70846	70877	148398	148429	LSC	IRA	clpP	ycf2	exon	exon	P
Filipendula multijuga	70854	70884	89370	89400	LSC	IRB	clpP	ycf2	exon	exon	F
Filipendula multijuga	70854	70884	148391	148421	LSC	IRA	clpP	ycf2	exon	exon	P
Filipendula multijuga	70862	70910	89378	89426	LSC	IRB	clpP	ycf2	exon	exon	F
Filipendula multijuga	70862	70910	148365	148413	LSC	IRA	clpP	ycf2	exon	exon	P
Filipendula multijuga	70875	70910	89391	89426	LSC	IRB	clpP	ycf2	exon	exon	F
Filipendula multijuga	70875	70910	148365	148400	LSC	IRA	clpP	ycf2	exon	exon	P
Filipendula multijuga	70907	70984	89402	89479	LSC	IRB	clpP	ycf2	exon	exon	F
Filipendula multijuga	70907	70984	148312	148389	LSC	IRA	clpP	ycf2	exon	exon	P
Filipendula multijuga	74576	74606	83867	83897	LSC	IRB	petB	rps19-rpl23	intron	IGS	F
Filipendula multijuga	74576	74606	83905	83935	LSC	IRB	petB	rps19-rpl23	intron	IGS	F
Filipendula multijuga	74576	74606	153856	153886	LSC	IRA	petB	rpl23-trnH-GUG	intron	IGS	P
Filipendula multijuga	74576	74606	153894	153924	LSC	IRA	petB	rpl23-trnH-GUG	intron	IGS	P
Filipendula multijuga	74578	74608	84847	84877	LSC	IRB	petB	trnI-CAU-ycf2	intron	IGS	P
Filipendula multijuga	74578	74608	108363	108393	LSC	IRB	petB	trnN-GUU-ndhF	intron	IGS	P
Filipendula multijuga	74578	74608	129398	129428	LSC	IRA	petB	ycf1-trnN-GUU	intron	IGS	F
Filipendula multijuga	74578	74608	152914	152944	LSC	IRA	petB	ycf2-trnI-CAU	intron	IGS	F
Filipendula multijuga	74580	74610	107978	108008	LSC	IRB	petB	trnN-GUU-ndhF	intron	IGS	P
Filipendula multijuga	74580	74610	129783	129813	LSC	IRA	petB	ycf1-trnN-GUU	intron	IGS	F
Filipendula multijuga	74584	74614	108012	108042	LSC	IRB	petB	trnN-GUU-ndhF	intron	IGS	P
Filipendula multijuga	74584	74614	129749	129779	LSC	IRA	petB	ycf1-trnN-GUU	intron	IGS	F
Filipendula multijuga	83816	83854	108007	108045	IRB	IRB	rps19-rpl23	trnN-GUU-ndhF	IGS	IGS	F
Filipendula multijuga	83816	83854	129746	129784	IRB	IRA	rps19-rpl23	ycf1-trnN-GUU	IGS	IGS	P
Filipendula multijuga	83825	83855	107978	108008	IRB	IRB	rps19-rpl23	trnN-GUU-ndhF	IGS	IGS	F
Filipendula multijuga	83825	83855	129783	129813	IRB	IRA	rps19-rpl23	ycf1-trnN-GUU	IGS	IGS	P
Filipendula multijuga	83826	83855	108144	108173	IRB	IRB	rps19-rpl23	trnN-GUU-ndhF	IGS	IGS	F
Filipendula multijuga	83826	83855	129618	129647	IRB	IRA	rps19-rpl23	ycf1-trnN-GUU	IGS	IGS	P
Filipendula multijuga	83827	83862	83903	83938	IRB	IRB	rps19-rpl23	rps19-rpl23	IGS	IGS	P
Filipendula multijuga	83827	83862	153853	153888	IRB	IRA	rps19-rpl23	rpl23-trnH-GUG	IGS	IGS	P
Filipendula multijuga	83827	83900	83865	83938	IRB	IRB	rps19-rpl23	rps19-rpl23	IGS	IGS	F
Filipendula multijuga	83827	83900	153853	153926	IRB	IRA	rps19-rpl23	rpl23-trnH-GUG	IGS	IGS	F
Filipendula multijuga	83842	83900	83880	83938	IRB	IRB	rps19-rpl23	rps19-rpl23	IGS	IGS	P
Filipendula multijuga	83842	83900	153853	153911	IRB	IRA	rps19-rpl23	rpl23-trnH-GUG	IGS	IGS	F
Filipendula multijuga	83860	83889	84842	84871	IRB	IRB	rps19-rpl23	trnI-CAU-ycf2	IGS	IGS	F
Filipendula multijuga	83860	83889	152920	152949	IRB	IRA	rps19-rpl23	ycf2-trnI-CAU	IGS	IGS	P
Filipendula multijuga	83865	83895	107980	108010	IRB	IRB	rps19-rpl23	trnN-GUU-ndhF	IGS	IGS	P
Filipendula multijuga	83865	83895	108018	108048	IRB	IRB	rps19-rpl23	trnN-GUU-ndhF	IGS	IGS	F
Filipendula multijuga	83865	83895	108145	108175	IRB	IRB	rps19-rpl23	trnN-GUU-ndhF	IGS	IGS	F
Filipendula multijuga	83865	83895	129616	129646	IRB	IRA	rps19-rpl23	ycf1-trnN-GUU	IGS	IGS	F
Filipendula multijuga	83865	83895	129743	129773	IRB	IRA	rps19-rpl23	ycf1-trnN-GUU	IGS	IGS	P
Filipendula multijuga	83865	83895	129781	129811	IRB	IRA	rps19-rpl23	ycf1-trnN-GUU	IGS	IGS	P
Filipendula multijuga	83865	83938	153891	153964	IRB	IRA	rps19-rpl23	rpl23-trnH-GUG	IGS	IGS	P
Filipendula multijuga	83880	83938	153891	153949	IRB	IRA	rps19-rpl23	rpl23-trnH-GUG	IGS	IGS	P
Filipendula multijuga	83898	83927	84842	84871	IRB	IRB	rps19-rpl23	trnI-CAU-ycf2	IGS	IGS	F
Filipendula multijuga	83898	83927	152920	152949	IRB	IRA	rps19-rpl23	ycf2-trnI-CAU	IGS	IGS	P
Filipendula multijuga	83903	83933	107980	108010	IRB	IRB	rps19-rpl23	trnN-GUU-ndhF	IGS	IGS	P
Filipendula multijuga	83903	83933	108018	108048	IRB	IRB	rps19-rpl23	trnN-GUU-ndhF	IGS	IGS	F
Filipendula multijuga	83903	83933	108145	108175	IRB	IRB	rps19-rpl23	trnN-GUU-ndhF	IGS	IGS	F
Filipendula multijuga	83903	83933	129616	129646	IRB	IRA	rps19-rpl23	ycf1-trnN-GUU	IGS	IGS	F
Filipendula multijuga	83903	83933	129743	129773	IRB	IRA	rps19-rpl23	ycf1-trnN-GUU	IGS	IGS	P
Filipendula multijuga	83903	83933	129781	129811	IRB	IRA	rps19-rpl23	ycf1-trnN-GUU	IGS	IGS	P
Filipendula multijuga	83903	83938	153929	153964	IRB	IRA	rps19-rpl23	rpl23-trnH-GUG	IGS	IGS	P
Filipendula multijuga	83910	83939	83931	83960	IRB	IRB	rps19-rpl23	rps19-rpl23	IGS	IGS	P
Filipendula multijuga	83910	83939	153831	153860	IRB	IRA	rps19-rpl23	rpl23-trnH-GUG	IGS	IGS	F
Filipendula multijuga	83931	83960	153852	153881	IRB	IRA	rps19-rpl23	rpl23-trnH-GUG	IGS	IGS	P
Filipendula multijuga	84720	84757	108128	108165	IRB	IRB	trnI-CAU-ycf2	trnN-GUU-ndhF	IGS	IGS	F
Filipendula multijuga	84720	84757	129626	129663	IRB	IRA	trnI-CAU-ycf2	ycf1-trnN-GUU	IGS	IGS	P
Filipendula multijuga	84756	84862	108179	108285	IRB	IRB	trnI-CAU-ycf2	trnN-GUU-ndhF	IGS	IGS	F
Filipendula multijuga	84756	84862	129506	129612	IRB	IRA	trnI-CAU-ycf2	ycf1-trnN-GUU	IGS	IGS	P
Filipendula multijuga	84772	84822	99533	99583	IRB	IRB	trnI-CAU-ycf2	trnI-CAU-ycf2	IGS	IGS	P
Filipendula multijuga	84772	84822	138208	138258	IRB	IRA	trnI-CAU-ycf2	rrn16-trnV-GAC	IGS	IGS	F
Filipendula multijuga	84790	84822	99551	99583	IRB	IRB	trnI-CAU-ycf2	trnI-CAU-ycf2	IGS	IGS	P
Filipendula multijuga	84790	84822	138208	138240	IRB	IRA	trnI-CAU-ycf2	rrn16-trnV-GAC	IGS	IGS	F
Filipendula multijuga	84790	84862	108213	108285	IRB	IRB	trnI-CAU-ycf2	trnN-GUU-ndhF	IGS	IGS	F
Filipendula multijuga	84790	84862	129506	129578	IRB	IRA	trnI-CAU-ycf2	ycf1-trnN-GUU	IGS	IGS	P
Filipendula multijuga	84842	84871	153864	153893	IRB	IRA	trnI-CAU-ycf2	rpl23-trnH-GUG	IGS	IGS	P
Filipendula multijuga	84842	84871	153902	153931	IRB	IRA	trnI-CAU-ycf2	rpl23-trnH-GUG	IGS	IGS	P
Filipendula multijuga	84847	84877	107980	108010	IRB	IRB	trnI-CAU-ycf2	trnN-GUU-ndhF	IGS	IGS	F
Filipendula multijuga	84847	84877	129781	129811	IRB	IRA	trnI-CAU-ycf2	ycf1-trnN-GUU	IGS	IGS	F
Filipendula multijuga	84847	84883	108018	108054	IRB	IRB	trnI-CAU-ycf2	trnN-GUU-ndhF	IGS	IGS	F
Filipendula multijuga	84847	84883	108145	108181	IRB	IRB	trnI-CAU-ycf2	trnN-GUU-ndhF	IGS	IGS	P
Filipendula multijuga	84847	84883	129610	129646	IRB	IRA	trnI-CAU-ycf2	ycf1-trnN-GUU	IGS	IGS	P
Filipendula multijuga	84847	84883	129737	129773	IRB	IRA	trnI-CAU-ycf2	ycf1-trnN-GUU	IGS	IGS	P
Filipendula multijuga	84849	84907	108365	108423	IRB	IRB	trnI-CAU-ycf2	trnN-GUU-ndhF	IGS	IGS	F
Filipendula multijuga	84849	84907	129368	129426	IRB	IRA	trnI-CAU-ycf2	ycf1-trnN-GUU	IGS	IGS	P
Filipendula multijuga	84864	84894	108035	108065	IRB	IRB	trnI-CAU-ycf2	trnN-GUU-ndhF	IGS	IGS	F
Filipendula multijuga	84864	84894	108162	108192	IRB	IRB	trnI-CAU-ycf2	trnN-GUU-ndhF	IGS	IGS	F
Filipendula multijuga	84864	84894	129599	129629	IRB	IRA	trnI-CAU-ycf2	ycf1-trnN-GUU	IGS	IGS	P
Filipendula multijuga	84864	84894	129726	129756	IRB	IRA	trnI-CAU-ycf2	ycf1-trnN-GUU	IGS	IGS	P
Filipendula multijuga	84877	84907	108393	108423	IRB	IRB	trnI-CAU-ycf2	trnN-GUU-ndhF	IGS	IGS	F
Filipendula multijuga	84877	84907	129368	129398	IRB	IRA	trnI-CAU-ycf2	ycf1-trnN-GUU	IGS	IGS	P
Filipendula multijuga	84901	84963	108418	108480	IRB	IRB	trnI-CAU-ycf2	trnN-GUU-ndhF	IGS	IGS	F
Filipendula multijuga	84901	84963	129311	129373	IRB	IRA	trnI-CAU-ycf2	ycf1-trnN-GUU	IGS	IGS	P
Filipendula multijuga	84929	84963	108083	108117	IRB	IRB	trnI-CAU-ycf2	trnN-GUU-ndhF	IGS	IGS	F
Filipendula multijuga	84929	84963	129674	129708	IRB	IRA	trnI-CAU-ycf2	ycf1-trnN-GUU	IGS	IGS	P
Filipendula multijuga	84958	84987	108117	108146	IRB	IRB	trnI-CAU-ycf2	trnN-GUU-ndhF	IGS	IGS	F
Filipendula multijuga	84958	84987	129645	129674	IRB	IRA	trnI-CAU-ycf2	ycf1-trnN-GUU	IGS	IGS	P
Filipendula multijuga	86665	86700	86719	86754	IRB	IRB	ycf2	ycf2	exon	exon	F
Filipendula multijuga	86665	86700	151037	151072	IRB	IRA	ycf2	ycf2	exon	exon	P
Filipendula multijuga	86665	86727	86692	86754	IRB	IRB	ycf2	ycf2	exon	exon	F
Filipendula multijuga	86665	86727	151037	151099	IRB	IRA	ycf2	ycf2	exon	exon	P
Filipendula multijuga	86692	86754	151064	151126	IRB	IRA	ycf2	ycf2	exon	exon	P
Filipendula multijuga	86719	86754	151091	151126	IRB	IRA	ycf2	ycf2	exon	exon	P
Filipendula multijuga	86754	86788	86838	86872	IRB	IRB	ycf2	ycf2	exon	exon	F
Filipendula multijuga	86754	86788	150919	150953	IRB	IRA	ycf2	ycf2	exon	exon	P
Filipendula multijuga	86754	86803	86817	86866	IRB	IRB	ycf2	ycf2	exon	exon	F
Filipendula multijuga	86754	86803	150925	150974	IRB	IRA	ycf2	ycf2	exon	exon	P
Filipendula multijuga	86754	86824	86796	86866	IRB	IRB	ycf2	ycf2	exon	exon	F
Filipendula multijuga	86754	86824	150925	150995	IRB	IRA	ycf2	ycf2	exon	exon	P
Filipendula multijuga	86754	86845	86775	86866	IRB	IRB	ycf2	ycf2	exon	exon	F
Filipendula multijuga	86754	86845	150925	151016	IRB	IRA	ycf2	ycf2	exon	exon	P
Filipendula multijuga	86775	86866	150946	151037	IRB	IRA	ycf2	ycf2	exon	exon	P
Filipendula multijuga	86796	86866	150967	151037	IRB	IRA	ycf2	ycf2	exon	exon	P
Filipendula multijuga	86817	86866	150988	151037	IRB	IRA	ycf2	ycf2	exon	exon	P
Filipendula multijuga	86838	86872	151003	151037	IRB	IRA	ycf2	ycf2	exon	exon	P
Filipendula multijuga	86926	86955	86950	86979	IRB	IRB	ycf2	ycf2	exon	exon	F
Filipendula multijuga	86926	86955	150812	150841	IRB	IRA	ycf2	ycf2	exon	exon	P
Filipendula multijuga	86928	86967	86940	86979	IRB	IRB	ycf2	ycf2	exon	exon	F
Filipendula multijuga	86928	86967	150812	150851	IRB	IRA	ycf2	ycf2	exon	exon	P
Filipendula multijuga	86932	86972	150823	150863	IRB	IRA	ycf2	ycf2	exon	exon	C
Filipendula multijuga	86933	86979	86933	86979	IRB	IRB	ycf2	ycf2	exon	exon	R
Filipendula multijuga	86933	86979	150812	150858	IRB	IRA	ycf2	ycf2	exon	exon	C
Filipendula multijuga	86940	86979	150824	150863	IRB	IRA	ycf2	ycf2	exon	exon	P
Filipendula multijuga	86944	86974	150835	150865	IRB	IRA	ycf2	ycf2	exon	exon	C
Filipendula multijuga	86944	86979	150823	150858	IRB	IRA	ycf2	ycf2	exon	exon	C
Filipendula multijuga	86945	86979	86945	86979	IRB	IRB	ycf2	ycf2	exon	exon	R
Filipendula multijuga	86945	86979	150812	150846	IRB	IRA	ycf2	ycf2	exon	exon	C
Filipendula multijuga	86950	86979	150836	150865	IRB	IRA	ycf2	ycf2	exon	exon	P
Filipendula multijuga	96432	96471	120452	120491	IRB	SSC	rps12-trnV-GAC	rps12-trnV-GAC	IGS	IGS	F
Filipendula multijuga	99533	99583	108195	108245	IRB	IRB	trnV-GAC-rrn16	trnN-GUU-ndhF	IGS	IGS	F
Filipendula multijuga	99533	99583	129546	129596	IRB	IRA	trnV-GAC-rrn16	ycf1-trnN-GUU	IGS	IGS	P
Filipendula multijuga	99533	99583	152969	153019	IRB	IRA	trnV-GAC-rrn16	ycf2-trnI-CAU	IGS	IGS	P
Filipendula multijuga	99551	99583	152969	153001	IRB	IRA	trnV-GAC-rrn16	ycf2-trnI-CAU	IGS	IGS	P
Filipendula multijuga	106561	106590	106593	106622	IRB	IRB	rrn4.5-rrn5	rrn4.5-rrn5	IGS	IGS	F
Filipendula multijuga	106561	106590	131169	131198	IRB	IRA	rrn4.5-rrn5	rrn5-rrn4.5	IGS	IGS	P
Filipendula multijuga	106593	106622	131201	131230	IRB	IRA	rrn4.5-rrn5	rrn5-rrn4.5	IGS	IGS	P
Filipendula multijuga	107976	108007	108141	108172	IRB	IRB	trnN-GUU-ndhF	trnN-GUU-ndhF	IGS	IGS	F
Filipendula multijuga	107976	108007	129619	129650	IRB	IRA	trnN-GUU-ndhF	ycf1-trnN-GUU	IGS	IGS	P
Filipendula multijuga	107978	108007	108016	108045	IRB	IRB	trnN-GUU-ndhF	trnN-GUU-ndhF	IGS	IGS	P
Filipendula multijuga	107978	108007	129746	129775	IRB	IRA	trnN-GUU-ndhF	ycf1-trnN-GUU	IGS	IGS	F
Filipendula multijuga	107978	108008	153936	153966	IRB	IRA	trnN-GUU-ndhF	rpl23-trnH-GUG	IGS	IGS	P
Filipendula multijuga	107980	108010	152914	152944	IRB	IRA	trnN-GUU-ndhF	ycf2-trnI-CAU	IGS	IGS	P
Filipendula multijuga	107980	108010	153858	153888	IRB	IRA	trnN-GUU-ndhF	rpl23-trnH-GUG	IGS	IGS	P
Filipendula multijuga	107980	108010	153896	153926	IRB	IRA	trnN-GUU-ndhF	rpl23-trnH-GUG	IGS	IGS	P
Filipendula multijuga	108007	108045	153937	153975	IRB	IRA	trnN-GUU-ndhF	rpl23-trnH-GUG	IGS	IGS	P
Filipendula multijuga	108016	108045	129784	129813	IRB	IRA	trnN-GUU-ndhF	ycf1-trnN-GUU	IGS	IGS	P
Filipendula multijuga	108017	108068	108144	108195	IRB	IRB	trnN-GUU-ndhF	trnN-GUU-ndhF	IGS	IGS	F
Filipendula multijuga	108017	108068	129596	129647	IRB	IRA	trnN-GUU-ndhF	ycf1-trnN-GUU	IGS	IGS	P
Filipendula multijuga	108018	108048	153858	153888	IRB	IRA	trnN-GUU-ndhF	rpl23-trnH-GUG	IGS	IGS	P
Filipendula multijuga	108018	108048	153896	153926	IRB	IRA	trnN-GUU-ndhF	rpl23-trnH-GUG	IGS	IGS	P
Filipendula multijuga	108018	108054	152908	152944	IRB	IRA	trnN-GUU-ndhF	ycf2-trnI-CAU	IGS	IGS	P
Filipendula multijuga	108020	108049	108365	108394	IRB	IRB	trnN-GUU-ndhF	trnN-GUU-ndhF	IGS	IGS	F
Filipendula multijuga	108020	108049	129397	129426	IRB	IRA	trnN-GUU-ndhF	ycf1-trnN-GUU	IGS	IGS	P
Filipendula multijuga	108035	108065	152897	152927	IRB	IRA	trnN-GUU-ndhF	ycf2-trnI-CAU	IGS	IGS	P
Filipendula multijuga	108083	108117	152828	152862	IRB	IRA	trnN-GUU-ndhF	ycf2-trnI-CAU	IGS	IGS	F
Filipendula multijuga	108083	108118	108446	108481	IRB	IRB	trnN-GUU-ndhF	trnN-GUU-ndhF	IGS	IGS	P
Filipendula multijuga	108083	108118	129310	129345	IRB	IRA	trnN-GUU-ndhF	ycf1-trnN-GUU	IGS	IGS	P
Filipendula multijuga	108117	108146	152804	152833	IRB	IRA	trnN-GUU-ndhF	ycf2-trnI-CAU	IGS	IGS	P
Filipendula multijuga	108128	108165	153034	153071	IRB	IRA	trnN-GUU-ndhF	ycf2-trnI-CAU	IGS	IGS	P
Filipendula multijuga	108141	108172	129784	129815	IRB	IRA	trnN-GUU-ndhF	ycf1-trnN-GUU	IGS	IGS	P
Filipendula multijuga	108144	108173	153936	153965	IRB	IRA	trnN-GUU-ndhF	rpl23-trnH-GUG	IGS	IGS	P
Filipendula multijuga	108144	108195	129723	129774	IRB	IRA	trnN-GUU-ndhF	ycf1-trnN-GUU	IGS	IGS	P
Filipendula multijuga	108145	108175	153858	153888	IRB	IRA	trnN-GUU-ndhF	rpl23-trnH-GUG	IGS	IGS	P
Filipendula multijuga	108145	108175	153896	153926	IRB	IRA	trnN-GUU-ndhF	rpl23-trnH-GUG	IGS	IGS	P
Filipendula multijuga	108145	108181	152908	152944	IRB	IRA	trnN-GUU-ndhF	ycf2-trnI-CAU	IGS	IGS	P
Filipendula multijuga	108147	108176	108365	108394	IRB	IRB	trnN-GUU-ndhF	trnN-GUU-ndhF	IGS	IGS	F
Filipendula multijuga	108147	108176	129397	129426	IRB	IRA	trnN-GUU-ndhF	ycf1-trnN-GUU	IGS	IGS	P
Filipendula multijuga	108162	108192	152897	152927	IRB	IRA	trnN-GUU-ndhF	ycf2-trnI-CAU	IGS	IGS	P
Filipendula multijuga	108179	108285	152929	153035	IRB	IRA	trnN-GUU-ndhF	ycf2-trnI-CAU	IGS	IGS	P
Filipendula multijuga	108195	108245	138208	138258	IRB	IRA	trnN-GUU-ndhF	rrn16-trnV-GAC	IGS	IGS	P
Filipendula multijuga	108213	108285	152929	153001	IRB	IRA	trnN-GUU-ndhF	ycf2-trnI-CAU	IGS	IGS	P
Filipendula multijuga	108365	108394	129615	129644	IRB	IRA	trnN-GUU-ndhF	ycf1-trnN-GUU	IGS	IGS	P
Filipendula multijuga	108365	108394	129742	129771	IRB	IRA	trnN-GUU-ndhF	ycf1-trnN-GUU	IGS	IGS	P
Filipendula multijuga	108365	108423	152884	152942	IRB	IRA	trnN-GUU-ndhF	ycf2-trnI-CAU	IGS	IGS	P
Filipendula multijuga	108393	108423	152884	152914	IRB	IRA	trnN-GUU-ndhF	ycf2-trnI-CAU	IGS	IGS	P
Filipendula multijuga	108418	108480	152828	152890	IRB	IRA	trnN-GUU-ndhF	ycf2-trnI-CAU	IGS	IGS	P
Filipendula multijuga	108446	108481	129673	129708	IRB	IRA	trnN-GUU-ndhF	ycf1-trnN-GUU	IGS	IGS	P
Filipendula multijuga	109223	109288	109283	109348	IRB	IRB	trnN-GUU-ndhF	trnN-GUU-ndhF	IGS	IGS	F
Filipendula multijuga	109223	109288	128443	128508	IRB	IRA	trnN-GUU-ndhF	trnN-GUU-ndhF	IGS	IGS	P
Filipendula multijuga	109237	109288	109297	109348	IRB	IRB	trnN-GUU-ndhF	trnN-GUU-ndhF	IGS	IGS	F
Filipendula multijuga	109237	109288	128443	128494	IRB	IRA	trnN-GUU-ndhF	trnN-GUU-ndhF	IGS	IGS	P
Filipendula multijuga	109262	109292	109322	109352	IRB	IRB	trnN-GUU-ndhF	trnN-GUU-ndhF	IGS	IGS	F
Filipendula multijuga	109262	109292	128439	128469	IRB	IRA	trnN-GUU-ndhF	trnN-GUU-ndhF	IGS	IGS	P
Filipendula multijuga	109283	109348	128503	128568	IRB	IRA	trnN-GUU-ndhF	trnN-GUU-ndhF	IGS	IGS	P
Filipendula multijuga	109297	109348	128503	128554	IRB	IRA	trnN-GUU-ndhF	trnN-GUU-ndhF	IGS	IGS	P
Filipendula multijuga	109322	109352	128499	128529	IRB	IRA	trnN-GUU-ndhF	trnN-GUU-ndhF	IGS	IGS	P
Filipendula multijuga	110204	110234	110677	110707	IRB	SSC	trnN-GUU-ndhF	trnN-GUU-ndhF	IGS	IGS	P
Filipendula multijuga	110677	110707	127557	127587	SSC	IRA	trnN-GUU-ndhF	trnN-GUU-ndhF	IGS	IGS	F
Filipendula multijuga	110740	110782	110794	110836	SSC	SSC	trnN-GUU-ndhF	trnN-GUU-ndhF	IGS	IGS	P
Filipendula multijuga	111440	111477	111440	111477	SSC	SSC	ndhF	ndhF	exon	exon	P
Filipendula multijuga	117236	117267	117246	117277	SSC	SSC	ndhD-psaC	ndhD-psaC	IGS	IGS	P
Filipendula multijuga	120452	120491	141320	141359	SSC	IRA	ndhA	trnV-GAC-rps12	intron	IGS	P
Filipendula multijuga	120616	120646	120638	120668	SSC	SSC	ndhA	ndhA	intron	intron	F
Filipendula multijuga	124859	124892	124886	124919	SSC	SSC	ycf1	ycf1	exon	exon	F
Filipendula multijuga	126188	126217	126405	126434	SSC	SSC	ycf1	ycf1	exon	exon	F
Filipendula multijuga	128443	128508	128503	128568	IRA	IRA	ycf1	ycf1	exon	exon	F
Filipendula multijuga	128471	128508	128531	128568	IRA	IRA	ycf1	ycf1	exon	exon	F
Filipendula multijuga	129310	129345	129673	129708	IRA	IRA	ycf1-trnN-GUU	ycf1-trnN-GUU	IGS	IGS	F
Filipendula multijuga	129311	129373	152828	152890	IRA	IRA	ycf1-trnN-GUU	ycf2-trnI-CAU	IGS	IGS	F
Filipendula multijuga	129321	129373	152838	152890	IRA	IRA	ycf1-trnN-GUU	ycf2-trnI-CAU	IGS	IGS	F
Filipendula multijuga	129368	129426	152884	152942	IRA	IRA	ycf1-trnN-GUU	ycf2-trnI-CAU	IGS	IGS	F
Filipendula multijuga	129397	129426	129615	129644	IRA	IRA	ycf1-trnN-GUU	ycf1-trnN-GUU	IGS	IGS	F
Filipendula multijuga	129397	129426	129742	129771	IRA	IRA	ycf1-trnN-GUU	ycf1-trnN-GUU	IGS	IGS	F
Filipendula multijuga	129400	129429	152916	152945	IRA	IRA	ycf1-trnN-GUU	ycf2-trnI-CAU	IGS	IGS	F
Filipendula multijuga	129506	129612	152929	153035	IRA	IRA	ycf1-trnN-GUU	ycf2-trnI-CAU	IGS	IGS	F
Filipendula multijuga	129546	129596	138208	138258	IRA	IRA	ycf1-trnN-GUU	rrn16-trnV-GAC	IGS	IGS	F
Filipendula multijuga	129580	129612	153003	153035	IRA	IRA	ycf1-trnN-GUU	ycf2-trnI-CAU	IGS	IGS	F
Filipendula multijuga	129596	129647	129723	129774	IRA	IRA	ycf1-trnN-GUU	ycf1-trnN-GUU	IGS	IGS	F
Filipendula multijuga	129599	129629	152897	152927	IRA	IRA	ycf1-trnN-GUU	ycf2-trnI-CAU	IGS	IGS	F
Filipendula multijuga	129610	129646	152908	152944	IRA	IRA	ycf1-trnN-GUU	ycf2-trnI-CAU	IGS	IGS	F
Filipendula multijuga	129616	129646	153858	153888	IRA	IRA	ycf1-trnN-GUU	rpl23-trnH-GUG	IGS	IGS	F
Filipendula multijuga	129616	129646	153896	153926	IRA	IRA	ycf1-trnN-GUU	rpl23-trnH-GUG	IGS	IGS	F
Filipendula multijuga	129619	129648	153937	153966	IRA	IRA	ycf1-trnN-GUU	rpl23-trnH-GUG	IGS	IGS	F
Filipendula multijuga	129619	129650	129784	129815	IRA	IRA	ycf1-trnN-GUU	ycf1-trnN-GUU	IGS	IGS	F
Filipendula multijuga	129626	129663	153034	153071	IRA	IRA	ycf1-trnN-GUU	ycf2-trnI-CAU	IGS	IGS	F
Filipendula multijuga	129645	129674	152804	152833	IRA	IRA	ycf1-trnN-GUU	ycf2-trnI-CAU	IGS	IGS	F
Filipendula multijuga	129674	129708	152828	152862	IRA	IRA	ycf1-trnN-GUU	ycf2-trnI-CAU	IGS	IGS	F
Filipendula multijuga	129726	129756	152897	152927	IRA	IRA	ycf1-trnN-GUU	ycf2-trnI-CAU	IGS	IGS	F
Filipendula multijuga	129737	129773	152908	152944	IRA	IRA	ycf1-trnN-GUU	ycf2-trnI-CAU	IGS	IGS	F
Filipendula multijuga	129743	129773	153858	153888	IRA	IRA	ycf1-trnN-GUU	rpl23-trnH-GUG	IGS	IGS	F
Filipendula multijuga	129743	129773	153896	153926	IRA	IRA	ycf1-trnN-GUU	rpl23-trnH-GUG	IGS	IGS	F
Filipendula multijuga	129746	129775	129784	129813	IRA	IRA	ycf1-trnN-GUU	ycf1-trnN-GUU	IGS	IGS	F
Filipendula multijuga	129746	129784	153937	153975	IRA	IRA	ycf1-trnN-GUU	rpl23-trnH-GUG	IGS	IGS	F
Filipendula multijuga	129781	129811	152914	152944	IRA	IRA	ycf1-trnN-GUU	ycf2-trnI-CAU	IGS	IGS	F
Filipendula multijuga	129781	129811	153858	153888	IRA	IRA	ycf1-trnN-GUU	rpl23-trnH-GUG	IGS	IGS	F
Filipendula multijuga	129781	129811	153896	153926	IRA	IRA	ycf1-trnN-GUU	rpl23-trnH-GUG	IGS	IGS	F
Filipendula multijuga	129783	129813	153936	153966	IRA	IRA	ycf1-trnN-GUU	rpl23-trnH-GUG	IGS	IGS	F
Filipendula multijuga	131169	131198	131201	131230	IRA	IRA	rrn5-rrn4.5	rrn5-rrn4.5	IGS	IGS	F
Filipendula multijuga	138208	138258	152969	153019	IRA	IRA	rrn16-trnV-GAC	rrn16-trnV-GAC	IGS	IGS	F
Filipendula multijuga	150812	150841	150836	150865	IRA	IRA	ycf2	ycf2	exon	exon	F
Filipendula multijuga	150812	150846	150812	150846	IRA	IRA	ycf2	ycf2	exon	exon	R
Filipendula multijuga	150812	150851	150824	150863	IRA	IRA	ycf2	ycf2	exon	exon	F
Filipendula multijuga	150812	150858	150812	150858	IRA	IRA	ycf2	ycf2	exon	exon	R
Filipendula multijuga	150919	150953	151003	151037	IRA	IRA	ycf2	ycf2	exon	exon	F
Filipendula multijuga	150925	150974	150988	151037	IRA	IRA	ycf2	ycf2	exon	exon	F
Filipendula multijuga	150925	150995	150967	151037	IRA	IRA	ycf2	ycf2	exon	exon	F
Filipendula multijuga	150925	151016	150946	151037	IRA	IRA	ycf2	ycf2	exon	exon	F
Filipendula multijuga	151037	151072	151091	151126	IRA	IRA	ycf2	ycf2	exon	exon	F
Filipendula multijuga	151037	151099	151064	151126	IRA	IRA	ycf2	ycf2	exon	exon	F
Filipendula multijuga	152920	152949	153864	153893	IRA	IRA	ycf2-trnI-CAU	rpl23-trnH-GUG	IGS	IGS	F
Filipendula multijuga	152920	152949	153902	153931	IRA	IRA	ycf2-trnI-CAU	rpl23-trnH-GUG	IGS	IGS	F
Filipendula multijuga	153831	153860	153852	153881	IRA	IRA	rpl23-trnH-GUG	rpl23-trnH-GUG	IGS	IGS	F
Filipendula multijuga	153853	153888	153929	153964	IRA	IRA	rpl23-trnH-GUG	rpl23-trnH-GUG	IGS	IGS	F
Filipendula multijuga	153853	153926	153891	153964	IRA	IRA	rpl23-trnH-GUG	rpl23-trnH-GUG	IGS	IGS	F
Filipendula palmata var. glabra	133	164	29049	29080	LSC	LSC	trnH-GUG-psbA	petN-ndhC	IGS	IGS	F
Filipendula palmata var. glabra	4883	4912	71258	71287	LSC	LSC	trnK-UUU-rps16	clpP-psbB	IGS	IGS	C
Filipendula palmata var. glabra	8256	8287	59614	59645	LSC	LSC	psbI-trnS-GCU	psbC-trnS-UGA	IGS	IGS	F
Filipendula palmata var. glabra	8258	8287	61203	61232	LSC	LSC	psbI-trnS-GCU	trnG-GCC-trnS-GGA	IGS	IGS	F
Filipendula palmata var. glabra	9683	9712	60683	60712	LSC	LSC	trnG-UCC	trnG-GCC	exon	exon	F
Filipendula palmata var. glabra	9752	9788	9752	9788	LSC	LSC	trnG-UCC-trnR-UCU	trnG-UCC-trnR-UCU	IGS	IGS	P
Filipendula palmata var. glabra	9992	10021	31819	31848	LSC	LSC	trnR-UCU-atpA	ndhJ-trnF-GAA	IGS	IGS	F
Filipendula palmata var. glabra	14087	14139	108417	108469	LSC	IRB	atpH-atpI	trnN-GUU-ndhF	IGS	IGS	P
Filipendula palmata var. glabra	14087	14139	129418	129470	LSC	IRA	atpH-atpI	ycf1-trnN-GUU	IGS	IGS	F
Filipendula palmata var. glabra	14097	14139	108417	108459	LSC	IRB	atpH-atpI	trnN-GUU-ndhF	IGS	IGS	P
Filipendula palmata var. glabra	14097	14139	129428	129470	LSC	IRA	atpH-atpI	ycf1-trnN-GUU	IGS	IGS	F
Filipendula palmata var. glabra	16273	16302	16306	16335	LSC	LSC	rps2-rpoC2	rps2-rpoC2	IGS	IGS	P
Filipendula palmata var. glabra	16285	16322	16285	16322	LSC	LSC	rps2-rpoC2	rps2-rpoC2	IGS	IGS	P
Filipendula palmata var. glabra	16305	16334	29052	29081	LSC	LSC	rps2-rpoC2	petN-ndhC	IGS	IGS	C
Filipendula palmata var. glabra	16306	16335	62300	62329	LSC	LSC	rps2-rpoC2	ycf3	IGS	exon	C
Filipendula palmata var. glabra	20790	20821	20805	20836	LSC	LSC	rpoC2-rpoC1	rpoC2-rpoC1	IGS	IGS	F
Filipendula palmata var. glabra	33091	33178	45823	45910	LSC	LSC	trnL-UAA	psaI-accD	intron	IGS	P
Filipendula palmata var. glabra	33091	33178	71176	71263	LSC	LSC	trnL-UAA	clpP-psbB	intron	IGS	F
Filipendula palmata var. glabra	33099	33178	45831	45910	LSC	LSC	trnL-UAA	psaI-accD	intron	IGS	P
Filipendula palmata var. glabra	33099	33178	71176	71255	LSC	LSC	trnL-UAA	clpP-psbB	intron	IGS	F
Filipendula palmata var. glabra	33168	33203	45900	45935	LSC	LSC	trnL-UAA	psaI-accD	intron	IGS	F
Filipendula palmata var. glabra	33254	33433	71331	71510	LSC	LSC	trnL-UAA	clpP-psbB	intron	IGS	F
Filipendula palmata var. glabra	33263	33459	71340	71536	LSC	LSC	trnL-UAA	clpP-psbB	intron	IGS	F
Filipendula palmata var. glabra	33288	33468	71365	71545	LSC	LSC	trnL-UAA	clpP-psbB	intron	IGS	F
Filipendula palmata var. glabra	33439	33481	71516	71558	LSC	LSC	trnL-UAA	clpP-psbB	intron	IGS	F
Filipendula palmata var. glabra	34673	34710	34673	34710	LSC	LSC	trnT-UGU-rps12	trnT-UGU-rps12	IGS	IGS	P
Filipendula palmata var. glabra	35190	35242	45460	45512	LSC	LSC	trnT-UGU-rps12	ycf4-psaI	IGS	IGS	P
Filipendula palmata var. glabra	35248	35277	45426	45455	LSC	LSC	trnT-UGU-rps12	ycf4-psaI	IGS	IGS	P
Filipendula palmata var. glabra	45740	45791	45740	45791	LSC	LSC	psaI-accD	psaI-accD	IGS	IGS	P
Filipendula palmata var. glabra	45779	45828	71264	71313	LSC	LSC	psaI-accD	clpP-psbB	IGS	IGS	P
Filipendula palmata var. glabra	45797	45828	71264	71295	LSC	LSC	psaI-accD	clpP-psbB	IGS	IGS	P
Filipendula palmata var. glabra	45817	45928	71158	71269	LSC	LSC	psaI-accD	clpP-psbB	IGS	IGS	P
Filipendula palmata var. glabra	45930	45968	71117	71155	LSC	LSC	psaI-accD	clpP-psbB	IGS	IGS	P
Filipendula palmata var. glabra	45940	45979	71106	71145	LSC	LSC	psaI-accD	clpP-psbB	IGS	IGS	P
Filipendula palmata var. glabra	45956	46006	71079	71129	LSC	LSC	psaI-accD	clpP-psbB	IGS	IGS	P
Filipendula palmata var. glabra	45970	46006	71079	71115	LSC	LSC	psaI-accD	clpP-psbB	IGS	IGS	P
Filipendula palmata var. glabra	46901	46939	46931	46969	LSC	LSC	accD	accD	exon	exon	F
Filipendula palmata var. glabra	46912	46947	46942	46977	LSC	LSC	accD	accD	exon	exon	F
Filipendula palmata var. glabra	46923	46955	46953	46985	LSC	LSC	accD	accD	exon	exon	F
Filipendula palmata var. glabra	46972	47039	47041	47108	LSC	LSC	accD	accD	exon	exon	F
Filipendula palmata var. glabra	47633	47662	99703	99732	LSC	IRB	accD-trnV-UAC	trnV-GAC-rrn16	IGS	IGS	F
Filipendula palmata var. glabra	47633	47662	138155	138184	LSC	IRA	accD-trnV-UAC	rrn16-trnV-GAC	IGS	IGS	P
Filipendula palmata var. glabra	53305	53341	53305	53341	LSC	LSC	rbcL-psbM	rbcL-psbM	IGS	IGS	R
Filipendula palmata var. glabra	53306	53337	53306	53337	LSC	LSC	rbcL-psbM	rbcL-psbM	IGS	IGS	R
Filipendula palmata var. glabra	53306	53337	53309	53340	LSC	LSC	rbcL-psbM	rbcL-psbM	IGS	IGS	F
Filipendula palmata var. glabra	53309	53340	53309	53340	LSC	LSC	rbcL-psbM	rbcL-psbM	IGS	IGS	R
Filipendula palmata var. glabra	55025	55054	60566	60595	LSC	LSC	trnE-UUC-trnT-GGU	psbZ-trnG-GCC	IGS	IGS	P
Filipendula palmata var. glabra	55113	55143	55151	55181	LSC	LSC	trnE-UUC-trnT-GGU	trnE-UUC-trnT-GGU	IGS	IGS	P
Filipendula palmata var. glabra	59616	59645	61203	61232	LSC	LSC	psbC-trnS-UGA	trnG-GCC-trnS-GGA	IGS	IGS	F
Filipendula palmata var. glabra	62954	62992	96527	96565	LSC	IRB	ycf3	rps12-trnV-GAC	intron	IGS	P
Filipendula palmata var. glabra	62954	62992	141322	141360	LSC	IRA	ycf3	trnV-GAC-rps12	intron	IGS	F
Filipendula palmata var. glabra	62955	62992	120413	120450	LSC	SSC	ycf3	ndhA	intron	intron	P
Filipendula palmata var. glabra	64782	64811	91755	91784	LSC	IRB	ycf3-psaA	ycf2-trnL-CAA	IGS	IGS	P
Filipendula palmata var. glabra	64782	64811	146103	146132	LSC	IRA	ycf3-psaA	trnL-CAA-ycf2	IGS	IGS	F
Filipendula palmata var. glabra	65782	65822	68006	68046	LSC	LSC	psaA	psaB	exon	exon	F
Filipendula palmata var. glabra	65793	65822	68017	68046	LSC	LSC	psaA	psaB	exon	exon	F
Filipendula palmata var. glabra	70161	70190	70183	70212	LSC	LSC	trnfM-CAU-clpP	trnfM-CAU-clpP	IGS	IGS	F
Filipendula palmata var. glabra	70929	70960	89449	89480	LSC	IRB	clpP	ycf2	exon	exon	F
Filipendula palmata var. glabra	70929	70960	148407	148438	LSC	IRA	clpP	ycf2	exon	exon	P
Filipendula palmata var. glabra	70937	70967	89457	89487	LSC	IRB	clpP	ycf2	exon	exon	F
Filipendula palmata var. glabra	70937	70967	148400	148430	LSC	IRA	clpP	ycf2	exon	exon	P
Filipendula palmata var. glabra	70945	70995	89465	89515	LSC	IRB	clpP	ycf2	exon	exon	F
Filipendula palmata var. glabra	70945	70995	148372	148422	LSC	IRA	clpP	ycf2	exon	exon	P
Filipendula palmata var. glabra	70958	70995	89478	89515	LSC	IRB	clpP	ycf2	exon	exon	F
Filipendula palmata var. glabra	70958	70995	148372	148409	LSC	IRA	clpP	ycf2	exon	exon	P
Filipendula palmata var. glabra	70968	70997	70989	71018	LSC	LSC	clpP	clpP	exon	exon	F
Filipendula palmata var. glabra	70990	71067	89489	89566	LSC	IRB	clpP	ycf2	exon	exon	F
Filipendula palmata var. glabra	70990	71067	148321	148398	LSC	IRA	clpP	ycf2	exon	exon	P
Filipendula palmata var. glabra	74660	74692	83969	84001	LSC	IRB	petB	rps19-rpl23	intron	IGS	F
Filipendula palmata var. glabra	74660	74692	84913	84945	LSC	IRB	petB	trnI-CAU-ycf2	intron	IGS	F
Filipendula palmata var. glabra	74660	74692	152942	152974	LSC	IRA	petB	ycf2-trnI-CAU	intron	IGS	P
Filipendula palmata var. glabra	74660	74692	153886	153918	LSC	IRA	petB	rpl23-trnH-GUG	intron	IGS	P
Filipendula palmata var. glabra	74660	74698	83925	83963	LSC	IRB	petB	rps19-rpl23	intron	IGS	P
Filipendula palmata var. glabra	74660	74698	153924	153962	LSC	IRA	petB	rpl23-trnH-GUG	intron	IGS	F
Filipendula palmata var. glabra	74664	74694	108110	108140	LSC	IRB	petB	trnN-GUU-ndhF	intron	IGS	P
Filipendula palmata var. glabra	74664	74694	129747	129777	LSC	IRA	petB	ycf1-trnN-GUU	intron	IGS	F
Filipendula palmata var. glabra	74668	74698	108144	108174	LSC	IRB	petB	trnN-GUU-ndhF	intron	IGS	P
Filipendula palmata var. glabra	74668	74698	129713	129743	LSC	IRA	petB	ycf1-trnN-GUU	intron	IGS	F
Filipendula palmata var. glabra	83920	83955	108139	108174	IRB	IRB	rps19-rpl23	trnN-GUU-ndhF	IGS	IGS	F
Filipendula palmata var. glabra	83920	83955	129713	129748	IRB	IRA	rps19-rpl23	ycf1-trnN-GUU	IGS	IGS	P
Filipendula palmata var. glabra	83929	83959	108110	108140	IRB	IRB	rps19-rpl23	trnN-GUU-ndhF	IGS	IGS	F
Filipendula palmata var. glabra	83929	83959	129747	129777	IRB	IRA	rps19-rpl23	ycf1-trnN-GUU	IGS	IGS	P
Filipendula palmata var. glabra	83930	83959	108273	108302	IRB	IRB	rps19-rpl23	trnN-GUU-ndhF	IGS	IGS	F
Filipendula palmata var. glabra	83930	83959	129585	129614	IRB	IRA	rps19-rpl23	ycf1-trnN-GUU	IGS	IGS	P
Filipendula palmata var. glabra	83931	83969	84913	84951	IRB	IRB	rps19-rpl23	trnI-CAU-ycf2	IGS	IGS	F
Filipendula palmata var. glabra	83931	83969	152936	152974	IRB	IRA	rps19-rpl23	ycf2-trnI-CAU	IGS	IGS	P
Filipendula palmata var. glabra	83964	84004	84908	84948	IRB	IRB	rps19-rpl23	trnI-CAU-ycf2	IGS	IGS	F
Filipendula palmata var. glabra	83964	84004	152939	152979	IRB	IRA	rps19-rpl23	ycf2-trnI-CAU	IGS	IGS	P
Filipendula palmata var. glabra	83965	83996	84951	84982	IRB	IRB	rps19-rpl23	trnI-CAU-ycf2	IGS	IGS	F
Filipendula palmata var. glabra	83965	83996	108488	108519	IRB	IRB	rps19-rpl23	trnN-GUU-ndhF	IGS	IGS	F
Filipendula palmata var. glabra	83965	83996	129368	129399	IRB	IRA	rps19-rpl23	ycf1-trnN-GUU	IGS	IGS	P
Filipendula palmata var. glabra	83965	83996	152905	152936	IRB	IRA	rps19-rpl23	ycf2-trnI-CAU	IGS	IGS	P
Filipendula palmata var. glabra	84786	84823	108257	108294	IRB	IRB	trnI-CAU-ycf2	trnN-GUU-ndhF	IGS	IGS	F
Filipendula palmata var. glabra	84786	84823	129593	129630	IRB	IRA	trnI-CAU-ycf2	ycf1-trnN-GUU	IGS	IGS	P
Filipendula palmata var. glabra	84822	84930	108308	108416	IRB	IRB	trnI-CAU-ycf2	trnN-GUU-ndhF	IGS	IGS	F
Filipendula palmata var. glabra	84822	84930	129471	129579	IRB	IRA	trnI-CAU-ycf2	ycf1-trnN-GUU	IGS	IGS	P
Filipendula palmata var. glabra	84838	84888	99680	99730	IRB	IRB	trnI-CAU-ycf2	trnV-GAC-rrn16	IGS	IGS	P
Filipendula palmata var. glabra	84838	84888	138157	138207	IRB	IRA	trnI-CAU-ycf2	rrn16-trnV-GAC	IGS	IGS	F
Filipendula palmata var. glabra	84856	84888	99698	99730	IRB	IRB	trnI-CAU-ycf2	trnV-GAC-rrn16	IGS	IGS	P
Filipendula palmata var. glabra	84856	84888	138157	138189	IRB	IRA	trnI-CAU-ycf2	rrn16-trnV-GAC	IGS	IGS	F
Filipendula palmata var. glabra	84856	84930	108342	108416	IRB	IRB	trnI-CAU-ycf2	trnN-GUU-ndhF	IGS	IGS	F
Filipendula palmata var. glabra	84856	84930	129471	129545	IRB	IRA	trnI-CAU-ycf2	ycf1-trnN-GUU	IGS	IGS	P
Filipendula palmata var. glabra	84908	84948	153883	153923	IRB	IRA	trnI-CAU-ycf2	rpl23-trnH-GUG	IGS	IGS	P
Filipendula palmata var. glabra	84909	84940	84951	84982	IRB	IRB	trnI-CAU-ycf2	trnI-CAU-ycf2	IGS	IGS	F
Filipendula palmata var. glabra	84909	84940	108488	108519	IRB	IRB	trnI-CAU-ycf2	trnN-GUU-ndhF	IGS	IGS	F
Filipendula palmata var. glabra	84909	84940	129368	129399	IRB	IRA	trnI-CAU-ycf2	ycf1-trnN-GUU	IGS	IGS	P
Filipendula palmata var. glabra	84909	84940	152905	152936	IRB	IRA	trnI-CAU-ycf2	ycf2-trnI-CAU	IGS	IGS	P
Filipendula palmata var. glabra	84911	84940	108272	108301	IRB	IRB	trnI-CAU-ycf2	trnN-GUU-ndhF	IGS	IGS	F
Filipendula palmata var. glabra	84911	84940	129586	129615	IRB	IRA	trnI-CAU-ycf2	ycf1-trnN-GUU	IGS	IGS	P
Filipendula palmata var. glabra	84913	84943	108112	108142	IRB	IRB	trnI-CAU-ycf2	trnN-GUU-ndhF	IGS	IGS	P
Filipendula palmata var. glabra	84913	84943	108150	108180	IRB	IRB	trnI-CAU-ycf2	trnN-GUU-ndhF	IGS	IGS	F
Filipendula palmata var. glabra	84913	84943	129707	129737	IRB	IRA	trnI-CAU-ycf2	ycf1-trnN-GUU	IGS	IGS	F
Filipendula palmata var. glabra	84913	84943	129745	129775	IRB	IRA	trnI-CAU-ycf2	ycf1-trnN-GUU	IGS	IGS	P
Filipendula palmata var. glabra	84913	84951	153918	153956	IRB	IRA	trnI-CAU-ycf2	rpl23-trnH-GUG	IGS	IGS	P
Filipendula palmata var. glabra	84940	85015	108477	108552	IRB	IRB	trnI-CAU-ycf2	trnN-GUU-ndhF	IGS	IGS	F
Filipendula palmata var. glabra	84940	85015	129335	129410	IRB	IRA	trnI-CAU-ycf2	ycf1-trnN-GUU	IGS	IGS	P
Filipendula palmata var. glabra	84951	84982	152947	152978	IRB	IRA	trnI-CAU-ycf2	ycf2-trnI-CAU	IGS	IGS	P
Filipendula palmata var. glabra	84951	84982	153891	153922	IRB	IRA	trnI-CAU-ycf2	rpl23-trnH-GUG	IGS	IGS	P
Filipendula palmata var. glabra	84955	85002	108150	108197	IRB	IRB	trnI-CAU-ycf2	trnN-GUU-ndhF	IGS	IGS	F
Filipendula palmata var. glabra	84955	85002	108274	108321	IRB	IRB	trnI-CAU-ycf2	trnN-GUU-ndhF	IGS	IGS	F
Filipendula palmata var. glabra	84955	85002	129566	129613	IRB	IRA	trnI-CAU-ycf2	ycf1-trnN-GUU	IGS	IGS	P
Filipendula palmata var. glabra	84955	85002	129690	129737	IRB	IRA	trnI-CAU-ycf2	ycf1-trnN-GUU	IGS	IGS	P
Filipendula palmata var. glabra	84964	85002	108159	108197	IRB	IRB	trnI-CAU-ycf2	trnN-GUU-ndhF	IGS	IGS	F
Filipendula palmata var. glabra	84964	85002	108283	108321	IRB	IRB	trnI-CAU-ycf2	trnN-GUU-ndhF	IGS	IGS	F
Filipendula palmata var. glabra	84964	85002	129566	129604	IRB	IRA	trnI-CAU-ycf2	ycf1-trnN-GUU	IGS	IGS	P
Filipendula palmata var. glabra	84964	85002	129690	129728	IRB	IRA	trnI-CAU-ycf2	ycf1-trnN-GUU	IGS	IGS	P
Filipendula palmata var. glabra	85009	85071	108547	108609	IRB	IRB	trnI-CAU-ycf2	trnN-GUU-ndhF	IGS	IGS	F
Filipendula palmata var. glabra	85009	85071	129278	129340	IRB	IRA	trnI-CAU-ycf2	ycf1-trnN-GUU	IGS	IGS	P
Filipendula palmata var. glabra	85037	85095	108217	108275	IRB	IRB	trnI-CAU-ycf2	trnN-GUU-ndhF	IGS	IGS	F
Filipendula palmata var. glabra	85037	85095	129612	129670	IRB	IRA	trnI-CAU-ycf2	ycf1-trnN-GUU	IGS	IGS	P
Filipendula palmata var. glabra	85062	85095	108242	108275	IRB	IRB	trnI-CAU-ycf2	trnN-GUU-ndhF	IGS	IGS	F
Filipendula palmata var. glabra	85062	85095	129612	129645	IRB	IRA	trnI-CAU-ycf2	ycf1-trnN-GUU	IGS	IGS	P
Filipendula palmata var. glabra	86734	86787	86788	86841	IRB	IRB	ycf2	ycf2	exon	exon	F
Filipendula palmata var. glabra	86734	86787	151046	151099	IRB	IRA	ycf2	ycf2	exon	exon	P
Filipendula palmata var. glabra	86744	86787	86798	86841	IRB	IRB	ycf2	ycf2	exon	exon	F
Filipendula palmata var. glabra	86744	86787	151046	151089	IRB	IRA	ycf2	ycf2	exon	exon	P
Filipendula palmata var. glabra	86744	86795	86771	86822	IRB	IRB	ycf2	ycf2	exon	exon	F
Filipendula palmata var. glabra	86744	86795	151065	151116	IRB	IRA	ycf2	ycf2	exon	exon	P
Filipendula palmata var. glabra	86752	86787	86806	86841	IRB	IRB	ycf2	ycf2	exon	exon	F
Filipendula palmata var. glabra	86752	86787	151046	151081	IRB	IRA	ycf2	ycf2	exon	exon	P
Filipendula palmata var. glabra	86752	86814	86779	86841	IRB	IRB	ycf2	ycf2	exon	exon	F
Filipendula palmata var. glabra	86752	86814	151046	151108	IRB	IRA	ycf2	ycf2	exon	exon	P
Filipendula palmata var. glabra	86770	86814	86797	86841	IRB	IRB	ycf2	ycf2	exon	exon	F
Filipendula palmata var. glabra	86770	86814	151046	151090	IRB	IRA	ycf2	ycf2	exon	exon	P
Filipendula palmata var. glabra	86771	86822	151092	151143	IRB	IRA	ycf2	ycf2	exon	exon	P
Filipendula palmata var. glabra	86779	86841	151073	151135	IRB	IRA	ycf2	ycf2	exon	exon	P
Filipendula palmata var. glabra	86788	86841	151100	151153	IRB	IRA	ycf2	ycf2	exon	exon	P
Filipendula palmata var. glabra	86797	86841	151073	151117	IRB	IRA	ycf2	ycf2	exon	exon	P
Filipendula palmata var. glabra	86798	86841	151100	151143	IRB	IRA	ycf2	ycf2	exon	exon	P
Filipendula palmata var. glabra	86806	86841	151100	151135	IRB	IRA	ycf2	ycf2	exon	exon	P
Filipendula palmata var. glabra	86841	86875	86862	86896	IRB	IRB	ycf2	ycf2	exon	exon	F
Filipendula palmata var. glabra	86841	86875	150991	151025	IRB	IRA	ycf2	ycf2	exon	exon	P
Filipendula palmata var. glabra	86841	86877	86916	86952	IRB	IRB	ycf2	ycf2	exon	exon	F
Filipendula palmata var. glabra	86841	86877	150935	150971	IRB	IRA	ycf2	ycf2	exon	exon	P
Filipendula palmata var. glabra	86849	86896	86903	86950	IRB	IRB	ycf2	ycf2	exon	exon	F
Filipendula palmata var. glabra	86849	86896	150937	150984	IRB	IRA	ycf2	ycf2	exon	exon	P
Filipendula palmata var. glabra	86860	86896	86914	86950	IRB	IRB	ycf2	ycf2	exon	exon	F
Filipendula palmata var. glabra	86860	86896	150937	150973	IRB	IRA	ycf2	ycf2	exon	exon	P
Filipendula palmata var. glabra	86862	86896	151012	151046	IRB	IRA	ycf2	ycf2	exon	exon	P
Filipendula palmata var. glabra	86903	86950	150991	151038	IRB	IRA	ycf2	ycf2	exon	exon	P
Filipendula palmata var. glabra	86914	86950	150991	151027	IRB	IRA	ycf2	ycf2	exon	exon	P
Filipendula palmata var. glabra	86916	86952	151010	151046	IRB	IRA	ycf2	ycf2	exon	exon	P
Filipendula palmata var. glabra	87025	87054	87037	87066	IRB	IRB	ycf2	ycf2	exon	exon	F
Filipendula palmata var. glabra	87025	87054	150821	150850	IRB	IRA	ycf2	ycf2	exon	exon	P
Filipendula palmata var. glabra	87032	87066	87032	87066	IRB	IRB	ycf2	ycf2	exon	exon	R
Filipendula palmata var. glabra	87032	87066	150821	150855	IRB	IRA	ycf2	ycf2	exon	exon	C
Filipendula palmata var. glabra	87037	87066	150833	150862	IRB	IRA	ycf2	ycf2	exon	exon	P
Filipendula palmata var. glabra	90849	90879	90861	90891	IRB	IRB	ycf2	ycf2	exon	exon	F
Filipendula palmata var. glabra	90849	90879	146996	147026	IRB	IRA	ycf2	ycf2	exon	exon	P
Filipendula palmata var. glabra	90861	90891	147008	147038	IRB	IRA	ycf2	ycf2	exon	exon	P
Filipendula palmata var. glabra	96525	96564	120411	120450	IRB	SSC	rps12-trnV-GAC	ndhA	IGS	exon	F
Filipendula palmata var. glabra	97999	98050	98041	98092	IRB	IRB	rps12-trnV-GAC	rps12-trnV-GAC	IGS	IGS	F
Filipendula palmata var. glabra	97999	98050	139795	139846	IRB	IRA	rps12-trnV-GAC	trnV-GAC-rps12	IGS	IGS	P
Filipendula palmata var. glabra	98041	98092	139837	139888	IRB	IRA	rps12-trnV-GAC	trnV-GAC-rps12	IGS	IGS	P
Filipendula palmata var. glabra	99680	99730	108324	108374	IRB	IRB	trnV-GAC-rrn16	trnN-GUU-ndhF	IGS	IGS	F
Filipendula palmata var. glabra	99680	99730	129513	129563	IRB	IRA	trnV-GAC-rrn16	ycf1-trnN-GUU	IGS	IGS	P
Filipendula palmata var. glabra	99680	99730	152999	153049	IRB	IRA	trnV-GAC-rrn16	ycf2-trnI-CAU	IGS	IGS	P
Filipendula palmata var. glabra	99698	99730	152999	153031	IRB	IRA	trnV-GAC-rrn16	ycf2-trnI-CAU	IGS	IGS	P
Filipendula palmata var. glabra	106707	106736	106739	106768	IRB	IRB	rrn4.5-rrn5	rrn4.5-rrn5	IGS	IGS	F
Filipendula palmata var. glabra	106707	106736	131119	131148	IRB	IRA	rrn4.5-rrn5	rrn5-rrn4.5	IGS	IGS	P
Filipendula palmata var. glabra	106739	106768	131151	131180	IRB	IRA	rrn4.5-rrn5	rrn5-rrn4.5	IGS	IGS	P
Filipendula palmata var. glabra	108108	108139	108270	108301	IRB	IRB	trnN-GUU-ndhF	trnN-GUU-ndhF	IGS	IGS	F
Filipendula palmata var. glabra	108108	108139	129586	129617	IRB	IRA	trnN-GUU-ndhF	ycf1-trnN-GUU	IGS	IGS	P
Filipendula palmata var. glabra	108110	108139	108148	108177	IRB	IRB	trnN-GUU-ndhF	trnN-GUU-ndhF	IGS	IGS	P
Filipendula palmata var. glabra	108110	108139	129710	129739	IRB	IRA	trnN-GUU-ndhF	ycf1-trnN-GUU	IGS	IGS	F
Filipendula palmata var. glabra	108110	108140	153928	153958	IRB	IRA	trnN-GUU-ndhF	rpl23-trnH-GUG	IGS	IGS	P
Filipendula palmata var. glabra	108112	108142	152944	152974	IRB	IRA	trnN-GUU-ndhF	ycf2-trnI-CAU	IGS	IGS	P
Filipendula palmata var. glabra	108139	108174	153932	153967	IRB	IRA	trnN-GUU-ndhF	rpl23-trnH-GUG	IGS	IGS	P
Filipendula palmata var. glabra	108148	108177	129748	129777	IRB	IRA	trnN-GUU-ndhF	ycf1-trnN-GUU	IGS	IGS	P
Filipendula palmata var. glabra	108149	108200	108273	108324	IRB	IRB	trnN-GUU-ndhF	trnN-GUU-ndhF	IGS	IGS	F
Filipendula palmata var. glabra	108149	108200	129563	129614	IRB	IRA	trnN-GUU-ndhF	ycf1-trnN-GUU	IGS	IGS	P
Filipendula palmata var. glabra	108150	108180	152944	152974	IRB	IRA	trnN-GUU-ndhF	ycf2-trnI-CAU	IGS	IGS	F
Filipendula palmata var. glabra	108150	108197	108492	108539	IRB	IRB	trnN-GUU-ndhF	trnN-GUU-ndhF	IGS	IGS	P
Filipendula palmata var. glabra	108150	108197	129348	129395	IRB	IRA	trnN-GUU-ndhF	ycf1-trnN-GUU	IGS	IGS	P
Filipendula palmata var. glabra	108150	108197	152885	152932	IRB	IRA	trnN-GUU-ndhF	ycf2-trnI-CAU	IGS	IGS	P
Filipendula palmata var. glabra	108159	108197	108501	108539	IRB	IRB	trnN-GUU-ndhF	trnN-GUU-ndhF	IGS	IGS	F
Filipendula palmata var. glabra	108159	108197	129348	129386	IRB	IRA	trnN-GUU-ndhF	ycf1-trnN-GUU	IGS	IGS	P
Filipendula palmata var. glabra	108159	108197	152885	152923	IRB	IRA	trnN-GUU-ndhF	ycf2-trnI-CAU	IGS	IGS	P
Filipendula palmata var. glabra	108217	108251	108575	108609	IRB	IRB	trnN-GUU-ndhF	trnN-GUU-ndhF	IGS	IGS	F
Filipendula palmata var. glabra	108217	108251	129278	129312	IRB	IRA	trnN-GUU-ndhF	ycf1-trnN-GUU	IGS	IGS	P
Filipendula palmata var. glabra	108217	108275	152792	152850	IRB	IRA	trnN-GUU-ndhF	ycf2-trnI-CAU	IGS	IGS	P
Filipendula palmata var. glabra	108242	108275	152792	152825	IRB	IRA	trnN-GUU-ndhF	ycf2-trnI-CAU	IGS	IGS	P
Filipendula palmata var. glabra	108257	108294	153064	153101	IRB	IRA	trnN-GUU-ndhF	ycf2-trnI-CAU	IGS	IGS	P
Filipendula palmata var. glabra	108270	108301	129748	129779	IRB	IRA	trnN-GUU-ndhF	ycf1-trnN-GUU	IGS	IGS	P
Filipendula palmata var. glabra	108272	108301	152947	152976	IRB	IRA	trnN-GUU-ndhF	ycf2-trnI-CAU	IGS	IGS	P
Filipendula palmata var. glabra	108273	108302	153928	153957	IRB	IRA	trnN-GUU-ndhF	rpl23-trnH-GUG	IGS	IGS	P
Filipendula palmata var. glabra	108273	108324	129687	129738	IRB	IRA	trnN-GUU-ndhF	ycf1-trnN-GUU	IGS	IGS	P
Filipendula palmata var. glabra	108274	108321	108492	108539	IRB	IRB	trnN-GUU-ndhF	trnN-GUU-ndhF	IGS	IGS	F
Filipendula palmata var. glabra	108274	108321	129348	129395	IRB	IRA	trnN-GUU-ndhF	ycf1-trnN-GUU	IGS	IGS	P
Filipendula palmata var. glabra	108274	108321	152885	152932	IRB	IRA	trnN-GUU-ndhF	ycf2-trnI-CAU	IGS	IGS	P
Filipendula palmata var. glabra	108283	108321	108501	108539	IRB	IRB	trnN-GUU-ndhF	trnN-GUU-ndhF	IGS	IGS	F
Filipendula palmata var. glabra	108283	108321	129348	129386	IRB	IRA	trnN-GUU-ndhF	ycf1-trnN-GUU	IGS	IGS	P
Filipendula palmata var. glabra	108283	108321	152885	152923	IRB	IRA	trnN-GUU-ndhF	ycf2-trnI-CAU	IGS	IGS	P
Filipendula palmata var. glabra	108308	108416	152957	153065	IRB	IRA	trnN-GUU-ndhF	ycf2-trnI-CAU	IGS	IGS	P
Filipendula palmata var. glabra	108324	108374	138157	138207	IRB	IRA	trnN-GUU-ndhF	rrn16-trnV-GAC	IGS	IGS	P
Filipendula palmata var. glabra	108342	108416	152957	153031	IRB	IRA	trnN-GUU-ndhF	ycf2-trnI-CAU	IGS	IGS	P
Filipendula palmata var. glabra	108477	108552	152872	152947	IRB	IRA	trnN-GUU-ndhF	ycf2-trnI-CAU	IGS	IGS	P
Filipendula palmata var. glabra	108488	108519	152947	152978	IRB	IRA	trnN-GUU-ndhF	ycf2-trnI-CAU	IGS	IGS	P
Filipendula palmata var. glabra	108488	108519	153891	153922	IRB	IRA	trnN-GUU-ndhF	rpl23-trnH-GUG	IGS	IGS	P
Filipendula palmata var. glabra	108492	108539	129566	129613	IRB	IRA	trnN-GUU-ndhF	ycf1-trnN-GUU	IGS	IGS	P
Filipendula palmata var. glabra	108492	108539	129690	129737	IRB	IRA	trnN-GUU-ndhF	ycf1-trnN-GUU	IGS	IGS	P
Filipendula palmata var. glabra	108501	108539	129566	129604	IRB	IRA	trnN-GUU-ndhF	ycf1-trnN-GUU	IGS	IGS	P
Filipendula palmata var. glabra	108501	108539	129690	129728	IRB	IRA	trnN-GUU-ndhF	ycf1-trnN-GUU	IGS	IGS	P
Filipendula palmata var. glabra	108547	108609	152816	152878	IRB	IRA	trnN-GUU-ndhF	ycf2-trnI-CAU	IGS	IGS	P
Filipendula palmata var. glabra	108575	108609	129636	129670	IRB	IRA	trnN-GUU-ndhF	ycf1-trnN-GUU	IGS	IGS	P
Filipendula palmata var. glabra	109352	109426	109421	109495	IRB	IRB	trnN-GUU-ndhF	trnN-GUU-ndhF	IGS	IGS	F
Filipendula palmata var. glabra	109352	109426	128392	128466	IRB	IRA	trnN-GUU-ndhF	ycf1	IGS	exon	P
Filipendula palmata var. glabra	109375	109426	109444	109495	IRB	IRB	trnN-GUU-ndhF	trnN-GUU-ndhF	IGS	IGS	F
Filipendula palmata var. glabra	109375	109426	128392	128443	IRB	IRA	trnN-GUU-ndhF	ycf1	IGS	exon	P
Filipendula palmata var. glabra	109400	109430	109469	109499	IRB	IRB	trnN-GUU-ndhF	trnN-GUU-ndhF	IGS	IGS	F
Filipendula palmata var. glabra	109400	109430	128388	128418	IRB	IRA	trnN-GUU-ndhF	ycf1	IGS	exon	P
Filipendula palmata var. glabra	109421	109495	128461	128535	IRB	IRA	trnN-GUU-ndhF	ycf1	IGS	exon	P
Filipendula palmata var. glabra	109444	109495	128461	128512	IRB	IRA	trnN-GUU-ndhF	ycf1	IGS	exon	P
Filipendula palmata var. glabra	109469	109499	128457	128487	IRB	IRA	trnN-GUU-ndhF	ycf1	IGS	exon	P
Filipendula palmata var. glabra	110352	110381	110613	110642	IRB	SSC	trnN-GUU-ndhF	trnN-GUU-ndhF	IGS	IGS	P
Filipendula palmata var. glabra	110445	110476	110460	110491	SSC	SSC	trnN-GUU-ndhF	trnN-GUU-ndhF	IGS	IGS	F
Filipendula palmata var. glabra	110613	110642	127506	127535	SSC	IRA	trnN-GUU-ndhF	ycf1	IGS	exon	F
Filipendula palmata var. glabra	110669	110718	110730	110779	SSC	SSC	trnN-GUU-ndhF	ndhF	IGS	exon	P
Filipendula palmata var. glabra	111376	111413	111376	111413	SSC	SSC	ndhF	ndhF	exon	exon	P
Filipendula palmata var. glabra	113883	113913	113886	113916	SSC	SSC	ndhF-trnL-UAG	ndhF-trnL-UAG	IGS	IGS	P
Filipendula palmata var. glabra	117172	117203	117182	117213	SSC	SSC	ndhD-psaC	ndhD-psaC	IGS	IGS	P
Filipendula palmata var. glabra	120411	120450	141323	141362	SSC	IRA	ndhA	trnV-GAC-rps12	intron	IGS	P
Filipendula palmata var. glabra	120578	120607	120600	120629	SSC	SSC	ndhA	ndhA	intron	intron	F
Filipendula palmata var. glabra	124814	124847	124841	124874	SSC	SSC	ycf1	ycf1	exon	exon	F
Filipendula palmata var. glabra	126137	126168	126354	126385	SSC	SSC	ycf1	ycf1	exon	exon	F
Filipendula palmata var. glabra	128392	128466	128461	128535	IRA	IRA	ycf1	ycf1	exon	exon	F
Filipendula palmata var. glabra	128420	128466	128489	128535	IRA	IRA	ycf1	ycf1	exon	exon	F
Filipendula palmata var. glabra	129278	129312	129636	129670	IRA	IRA	ycf1-trnN-GUU	ycf1-trnN-GUU	IGS	IGS	F
Filipendula palmata var. glabra	129278	129340	152816	152878	IRA	IRA	ycf1-trnN-GUU	ycf2-trnI-CAU	IGS	IGS	F
Filipendula palmata var. glabra	129335	129410	152872	152947	IRA	IRA	ycf1-trnN-GUU	ycf2-trnI-CAU	IGS	IGS	F
Filipendula palmata var. glabra	129348	129395	129566	129613	IRA	IRA	ycf1-trnN-GUU	ycf1-trnN-GUU	IGS	IGS	F
Filipendula palmata var. glabra	129348	129395	129690	129737	IRA	IRA	ycf1-trnN-GUU	ycf1-trnN-GUU	IGS	IGS	F
Filipendula palmata var. glabra	129359	129395	129577	129613	IRA	IRA	ycf1-trnN-GUU	ycf1-trnN-GUU	IGS	IGS	F
Filipendula palmata var. glabra	129359	129395	129701	129737	IRA	IRA	ycf1-trnN-GUU	ycf1-trnN-GUU	IGS	IGS	F
Filipendula palmata var. glabra	129368	129399	152947	152978	IRA	IRA	ycf1-trnN-GUU	ycf2-trnI-CAU	IGS	IGS	F
Filipendula palmata var. glabra	129368	129399	153891	153922	IRA	IRA	ycf1-trnN-GUU	rpl23-trnH-GUG	IGS	IGS	F
Filipendula palmata var. glabra	129471	129579	152957	153065	IRA	IRA	ycf1-trnN-GUU	ycf2-trnI-CAU	IGS	IGS	F
Filipendula palmata var. glabra	129513	129563	138157	138207	IRA	IRA	ycf1-trnN-GUU	rrn16-trnV-GAC	IGS	IGS	F
Filipendula palmata var. glabra	129547	129579	153033	153065	IRA	IRA	ycf1-trnN-GUU	ycf2-trnI-CAU	IGS	IGS	F
Filipendula palmata var. glabra	129563	129614	129687	129738	IRA	IRA	ycf1-trnN-GUU	ycf1-trnN-GUU	IGS	IGS	F
Filipendula palmata var. glabra	129566	129613	152885	152932	IRA	IRA	ycf1-trnN-GUU	ycf2-trnI-CAU	IGS	IGS	F
Filipendula palmata var. glabra	129577	129613	152896	152932	IRA	IRA	ycf1-trnN-GUU	ycf2-trnI-CAU	IGS	IGS	F
Filipendula palmata var. glabra	129586	129615	152947	152976	IRA	IRA	ycf1-trnN-GUU	ycf2-trnI-CAU	IGS	IGS	F
Filipendula palmata var. glabra	129586	129615	153929	153958	IRA	IRA	ycf1-trnN-GUU	rpl23-trnH-GUG	IGS	IGS	F
Filipendula palmata var. glabra	129586	129617	129748	129779	IRA	IRA	ycf1-trnN-GUU	ycf1-trnN-GUU	IGS	IGS	F
Filipendula palmata var. glabra	129593	129630	153064	153101	IRA	IRA	ycf1-trnN-GUU	ycf2-trnI-CAU	IGS	IGS	F
Filipendula palmata var. glabra	129612	129670	152792	152850	IRA	IRA	ycf1-trnN-GUU	ycf2-trnI-CAU	IGS	IGS	F
Filipendula palmata var. glabra	129690	129737	152885	152932	IRA	IRA	ycf1-trnN-GUU	ycf2-trnI-CAU	IGS	IGS	F
Filipendula palmata var. glabra	129701	129737	152896	152932	IRA	IRA	ycf1-trnN-GUU	ycf2-trnI-CAU	IGS	IGS	F
Filipendula palmata var. glabra	129707	129737	152944	152974	IRA	IRA	ycf1-trnN-GUU	ycf2-trnI-CAU	IGS	IGS	F
Filipendula palmata var. glabra	129710	129739	129748	129777	IRA	IRA	ycf1-trnN-GUU	ycf1-trnN-GUU	IGS	IGS	F
Filipendula palmata var. glabra	129713	129748	153932	153967	IRA	IRA	ycf1-trnN-GUU	rpl23-trnH-GUG	IGS	IGS	F
Filipendula palmata var. glabra	129745	129775	152944	152974	IRA	IRA	ycf1-trnN-GUU	ycf2-trnI-CAU	IGS	IGS	F
Filipendula palmata var. glabra	129747	129777	153928	153958	IRA	IRA	ycf1-trnN-GUU	rpl23-trnH-GUG	IGS	IGS	F
Filipendula palmata var. glabra	131119	131148	131151	131180	IRA	IRA	rrn5-rrn4.5	rrn5-rrn4.5	IGS	IGS	F
Filipendula palmata var. glabra	138157	138207	152999	153049	IRA	IRA	rrn16-trnV-GAC	ycf2-trnI-CAU	IGS	IGS	F
Filipendula palmata var. glabra	139795	139846	139837	139888	IRA	IRA	trnV-GAC-rps12	trnV-GAC-rps12	IGS	IGS	F
Filipendula palmata var. glabra	146996	147026	147008	147038	IRA	IRA	ycf2	ycf2	exon	exon	F
Filipendula palmata var. glabra	150821	150850	150833	150862	IRA	IRA	ycf2	ycf2	exon	exon	F
Filipendula palmata var. glabra	150821	150855	150821	150855	IRA	IRA	ycf2	ycf2	exon	exon	R
Filipendula palmata var. glabra	150935	150971	151010	151046	IRA	IRA	ycf2	ycf2	exon	exon	F
Filipendula palmata var. glabra	150937	150984	150991	151038	IRA	IRA	ycf2	ycf2	exon	exon	F
Filipendula palmata var. glabra	150991	151025	151012	151046	IRA	IRA	ycf2	ycf2	exon	exon	F
Filipendula palmata var. glabra	151046	151099	151100	151153	IRA	IRA	ycf2	ycf2	exon	exon	F
Filipendula palmata var. glabra	151046	151108	151073	151135	IRA	IRA	ycf2	ycf2	exon	exon	F
Filipendula palmata var. glabra	151065	151116	151092	151143	IRA	IRA	ycf2	ycf2	exon	exon	F
Filipendula palmata var. glabra	152905	152936	152947	152978	IRA	IRA	ycf2-trnI-CAU	ycf2-trnI-CAU	IGS	IGS	F
Filipendula palmata var. glabra	152905	152936	153891	153922	IRA	IRA	ycf2-trnI-CAU	rpl23-trnH-GUG	IGS	IGS	F
Filipendula palmata var. glabra	152936	152974	153918	153956	IRA	IRA	ycf2-trnI-CAU	rpl23-trnH-GUG	IGS	IGS	F
Filipendula palmata var. glabra	152939	152979	153883	153923	IRA	IRA	ycf2-trnI-CAU	rpl23-trnH-GUG	IGS	IGS	F
Filipendula palmata var. palmata	133	164	29044	29075	LSC	LSC	trnH-GUG-psbA	petN-ndhC	IGS	IGS	F
Filipendula palmata var. palmata	4883	4912	71275	71304	LSC	LSC	trnK-UUU-rps16	clpP-psbB	IGS	IGS	C
Filipendula palmata var. palmata	8255	8286	59609	59640	LSC	LSC	psbI-trnS-GCU	psbC-trnS-UGA	IGS	IGS	F
Filipendula palmata var. palmata	8257	8286	61224	61253	LSC	LSC	psbI-trnS-GCU	trnG-GCC-trnS-GGA	IGS	IGS	F
Filipendula palmata var. palmata	9682	9711	60704	60733	LSC	LSC	trnG-UCC	trnG-GCC	exon	exon	F
Filipendula palmata var. palmata	9751	9787	9751	9787	LSC	LSC	trnG-UCC-trnR-UCU	trnG-UCC-trnR-UCU	IGS	IGS	P
Filipendula palmata var. palmata	9991	10020	31815	31844	LSC	LSC	trnR-UCU-atpA	ndhJ-trnF-GAA	IGS	IGS	F
Filipendula palmata var. palmata	14086	14138	108432	108484	LSC	IRB	atpH-atpI	trnN-GUU-ndhF	IGS	IGS	P
Filipendula palmata var. palmata	14086	14138	129420	129472	LSC	IRA	atpH-atpI	ycf1-trnN-GUU	IGS	IGS	F
Filipendula palmata var. palmata	14096	14138	108432	108474	LSC	IRB	atpH-atpI	trnN-GUU-ndhF	IGS	IGS	P
Filipendula palmata var. palmata	14096	14138	129430	129472	LSC	IRA	atpH-atpI	ycf1-trnN-GUU	IGS	IGS	F
Filipendula palmata var. palmata	16287	16318	16287	16318	LSC	LSC	rps2-rpoC2	rps2-rpoC2	IGS	IGS	P
Filipendula palmata var. palmata	20785	20816	20800	20831	LSC	LSC	rpoC2-rpoC1	rpoC2-rpoC1	IGS	IGS	F
Filipendula palmata var. palmata	33087	33174	45818	45905	LSC	LSC	trnL-UAA	psaI-accD	intron	IGS	P
Filipendula palmata var. palmata	33087	33174	71193	71280	LSC	LSC	trnL-UAA	clpP-psbB	intron	IGS	F
Filipendula palmata var. palmata	33095	33174	45826	45905	LSC	LSC	trnL-UAA	psaI-accD	intron	IGS	P
Filipendula palmata var. palmata	33095	33174	71193	71272	LSC	LSC	trnL-UAA	clpP-psbB	intron	IGS	F
Filipendula palmata var. palmata	33164	33199	45895	45930	LSC	LSC	trnL-UAA	psaI-accD	intron	IGS	F
Filipendula palmata var. palmata	33250	33429	71348	71527	LSC	LSC	trnL-UAA	clpP-psbB	intron	IGS	F
Filipendula palmata var. palmata	33259	33455	71357	71553	LSC	LSC	trnL-UAA	clpP-psbB	intron	IGS	F
Filipendula palmata var. palmata	33284	33464	71382	71562	LSC	LSC	trnL-UAA	clpP-psbB	intron	IGS	F
Filipendula palmata var. palmata	33435	33477	71533	71575	LSC	LSC	trnL-UAA	clpP-psbB	intron	IGS	F
Filipendula palmata var. palmata	34667	34704	34667	34704	LSC	LSC	trnT-UGU-rps12	trnT-UGU-rps12	IGS	IGS	P
Filipendula palmata var. palmata	35184	35236	45455	45507	LSC	LSC	trnT-UGU-rps12	ycf4-psaI	IGS	IGS	P
Filipendula palmata var. palmata	35242	35271	45421	45450	LSC	LSC	trnT-UGU-rps12	ycf4-psaI	IGS	IGS	P
Filipendula palmata var. palmata	45735	45786	45735	45786	LSC	LSC	psaI-accD	psaI-accD	IGS	IGS	P
Filipendula palmata var. palmata	45774	45823	71281	71330	LSC	LSC	psaI-accD	clpP-psbB	IGS	IGS	P
Filipendula palmata var. palmata	45792	45823	71281	71312	LSC	LSC	psaI-accD	clpP-psbB	IGS	IGS	P
Filipendula palmata var. palmata	45812	45923	71175	71286	LSC	LSC	psaI-accD	clpP-psbB	IGS	IGS	P
Filipendula palmata var. palmata	45925	45963	71134	71172	LSC	LSC	psaI-accD	clpP-psbB	IGS	IGS	P
Filipendula palmata var. palmata	45935	45974	71123	71162	LSC	LSC	psaI-accD	clpP-psbB	IGS	IGS	P
Filipendula palmata var. palmata	45951	46001	71096	71146	LSC	LSC	psaI-accD	clpP-psbB	IGS	IGS	P
Filipendula palmata var. palmata	45965	46001	71096	71132	LSC	LSC	psaI-accD	clpP-psbB	IGS	IGS	P
Filipendula palmata var. palmata	46896	46934	46926	46964	LSC	LSC	accD	accD	exon	exon	F
Filipendula palmata var. palmata	46907	46942	46937	46972	LSC	LSC	accD	accD	exon	exon	F
Filipendula palmata var. palmata	46918	46950	46948	46980	LSC	LSC	accD	accD	exon	exon	F
Filipendula palmata var. palmata	46967	47034	47036	47103	LSC	LSC	accD	accD	exon	exon	F
Filipendula palmata var. palmata	47628	47657	99718	99747	LSC	IRB	accD-trnV-UAC	trnV-GAC-rrn16	IGS	IGS	F
Filipendula palmata var. palmata	47628	47657	138157	138186	LSC	IRA	accD-trnV-UAC	rrn16-trnV-GAC	IGS	IGS	P
Filipendula palmata var. palmata	53300	53336	53300	53336	LSC	LSC	rbcL-psbM	rbcL-psbM	IGS	IGS	R
Filipendula palmata var. palmata	53301	53332	53301	53332	LSC	LSC	rbcL-psbM	rbcL-psbM	IGS	IGS	R
Filipendula palmata var. palmata	53301	53332	53304	53335	LSC	LSC	rbcL-psbM	rbcL-psbM	IGS	IGS	F
Filipendula palmata var. palmata	53304	53335	53304	53335	LSC	LSC	rbcL-psbM	rbcL-psbM	IGS	IGS	R
Filipendula palmata var. palmata	55020	55049	60587	60616	LSC	LSC	trnE-UUC-trnT-GGU	psbZ-trnG-GCC	IGS	IGS	P
Filipendula palmata var. palmata	55108	55138	55146	55176	LSC	LSC	trnE-UUC-trnT-GGU	trnE-UUC-trnT-GGU	IGS	IGS	P
Filipendula palmata var. palmata	59611	59640	61224	61253	LSC	LSC	psbC-trnS-UGA	trnG-GCC-trnS-GGA	IGS	IGS	F
Filipendula palmata var. palmata	62975	63013	96542	96580	LSC	IRB	ycf3	rps12-trnV-GAC	intron	IGS	P
Filipendula palmata var. palmata	62975	63013	141324	141362	LSC	IRA	ycf3	trnV-GAC-rps12	intron	IGS	F
Filipendula palmata var. palmata	62976	63013	120415	120452	LSC	SSC	ycf3	ndhA	intron	intron	P
Filipendula palmata var. palmata	64799	64828	91770	91799	LSC	IRB	ycf3-psaA	ycf2-trnL-CAA	IGS	IGS	P
Filipendula palmata var. palmata	64799	64828	146105	146134	LSC	IRA	ycf3-psaA	trnL-CAA-ycf2	IGS	IGS	F
Filipendula palmata var. palmata	65799	65839	68023	68063	LSC	LSC	psaA	psaB	exon	exon	F
Filipendula palmata var. palmata	65810	65839	68034	68063	LSC	LSC	psaA	psaB	exon	exon	F
Filipendula palmata var. palmata	70178	70207	70200	70229	LSC	LSC	trnfM-CAU-clpP	trnfM-CAU-clpP	IGS	IGS	F
Filipendula palmata var. palmata	70946	70977	89464	89495	LSC	IRB	clpP	ycf2	exon	exon	F
Filipendula palmata var. palmata	70946	70977	148409	148440	LSC	IRA	clpP	ycf2	exon	exon	P
Filipendula palmata var. palmata	70954	70984	89472	89502	LSC	IRB	clpP	ycf2	exon	exon	F
Filipendula palmata var. palmata	70954	70984	148402	148432	LSC	IRA	clpP	ycf2	exon	exon	P
Filipendula palmata var. palmata	70962	71010	89480	89528	LSC	IRB	clpP	ycf2	exon	exon	F
Filipendula palmata var. palmata	70962	71010	148376	148424	LSC	IRA	clpP	ycf2	exon	exon	P
Filipendula palmata var. palmata	70975	71010	89493	89528	LSC	IRB	clpP	ycf2	exon	exon	F
Filipendula palmata var. palmata	70975	71010	148376	148411	LSC	IRA	clpP	ycf2	exon	exon	P
Filipendula palmata var. palmata	71007	71084	89504	89581	LSC	IRB	clpP	ycf2	exon	exon	F
Filipendula palmata var. palmata	71007	71084	148323	148400	LSC	IRA	clpP	ycf2	exon	exon	P
Filipendula palmata var. palmata	74677	74709	83984	84016	LSC	IRB	petB	rps19-rpl23	intron	IGS	F
Filipendula palmata var. palmata	74677	74709	84928	84960	LSC	IRB	petB	trnI-CAU-ycf2	intron	IGS	F
Filipendula palmata var. palmata	74677	74709	152944	152976	LSC	IRA	petB	ycf2-trnI-CAU	intron	IGS	P
Filipendula palmata var. palmata	74677	74709	153888	153920	LSC	IRA	petB	rpl23-trnH-GUG	intron	IGS	P
Filipendula palmata var. palmata	74677	74715	83940	83978	LSC	IRB	petB	rps19-rpl23	intron	IGS	P
Filipendula palmata var. palmata	74677	74715	153926	153964	LSC	IRA	petB	rpl23-trnH-GUG	intron	IGS	F
Filipendula palmata var. palmata	74681	74711	108125	108155	LSC	IRB	petB	trnN-GUU-ndhF	intron	IGS	P
Filipendula palmata var. palmata	74681	74711	129749	129779	LSC	IRA	petB	ycf1-trnN-GUU	intron	IGS	F
Filipendula palmata var. palmata	74685	74715	108159	108189	LSC	IRB	petB	trnN-GUU-ndhF	intron	IGS	P
Filipendula palmata var. palmata	74685	74715	129715	129745	LSC	IRA	petB	ycf1-trnN-GUU	intron	IGS	F
Filipendula palmata var. palmata	83935	83970	108154	108189	IRB	IRB	rps19-rpl23	trnN-GUU-ndhF	IGS	IGS	F
Filipendula palmata var. palmata	83935	83970	129715	129750	IRB	IRA	rps19-rpl23	ycf1-trnN-GUU	IGS	IGS	P
Filipendula palmata var. palmata	83944	83974	108125	108155	IRB	IRB	rps19-rpl23	trnN-GUU-ndhF	IGS	IGS	F
Filipendula palmata var. palmata	83944	83974	129749	129779	IRB	IRA	rps19-rpl23	ycf1-trnN-GUU	IGS	IGS	P
Filipendula palmata var. palmata	83945	83974	108288	108317	IRB	IRB	rps19-rpl23	trnN-GUU-ndhF	IGS	IGS	F
Filipendula palmata var. palmata	83945	83974	129587	129616	IRB	IRA	rps19-rpl23	ycf1-trnN-GUU	IGS	IGS	P
Filipendula palmata var. palmata	83946	83981	83984	84019	IRB	IRB	rps19-rpl23	rps19-rpl23	IGS	IGS	P
Filipendula palmata var. palmata	83946	83981	153885	153920	IRB	IRA	rps19-rpl23	rpl23-trnH-GUG	IGS	IGS	F
Filipendula palmata var. palmata	83946	83984	84928	84966	IRB	IRB	rps19-rpl23	trnI-CAU-ycf2	IGS	IGS	F
Filipendula palmata var. palmata	83946	83984	152938	152976	IRB	IRA	rps19-rpl23	ycf2-trnI-CAU	IGS	IGS	P
Filipendula palmata var. palmata	83980	84011	84966	84997	IRB	IRB	rps19-rpl23	trnI-CAU-ycf2	IGS	IGS	F
Filipendula palmata var. palmata	83980	84011	108503	108534	IRB	IRB	rps19-rpl23	trnN-GUU-ndhF	IGS	IGS	F
Filipendula palmata var. palmata	83980	84011	129370	129401	IRB	IRA	rps19-rpl23	ycf1-trnN-GUU	IGS	IGS	P
Filipendula palmata var. palmata	83980	84011	152907	152938	IRB	IRA	rps19-rpl23	ycf2-trnI-CAU	IGS	IGS	P
Filipendula palmata var. palmata	83983	84019	84927	84963	IRB	IRB	rps19-rpl23	trnI-CAU-ycf2	IGS	IGS	F
Filipendula palmata var. palmata	83983	84019	152941	152977	IRB	IRA	rps19-rpl23	ycf2-trnI-CAU	IGS	IGS	P
Filipendula palmata var. palmata	83984	84014	108127	108157	IRB	IRB	rps19-rpl23	trnN-GUU-ndhF	IGS	IGS	P
Filipendula palmata var. palmata	83984	84014	108165	108195	IRB	IRB	rps19-rpl23	trnN-GUU-ndhF	IGS	IGS	F
Filipendula palmata var. palmata	83984	84014	108289	108319	IRB	IRB	rps19-rpl23	trnN-GUU-ndhF	IGS	IGS	F
Filipendula palmata var. palmata	83984	84014	129585	129615	IRB	IRA	rps19-rpl23	ycf1-trnN-GUU	IGS	IGS	F
Filipendula palmata var. palmata	83984	84014	129709	129739	IRB	IRA	rps19-rpl23	ycf1-trnN-GUU	IGS	IGS	P
Filipendula palmata var. palmata	83984	84014	129747	129777	IRB	IRA	rps19-rpl23	ycf1-trnN-GUU	IGS	IGS	P
Filipendula palmata var. palmata	83984	84019	153923	153958	IRB	IRA	rps19-rpl23	rpl23-trnH-GUG	IGS	IGS	P
Filipendula palmata var. palmata	84801	84838	108272	108309	IRB	IRB	trnI-CAU-ycf2	trnN-GUU-ndhF	IGS	IGS	F
Filipendula palmata var. palmata	84801	84838	129595	129632	IRB	IRA	trnI-CAU-ycf2	ycf1-trnN-GUU	IGS	IGS	P
Filipendula palmata var. palmata	84837	84943	108323	108429	IRB	IRB	trnI-CAU-ycf2	trnN-GUU-ndhF	IGS	IGS	F
Filipendula palmata var. palmata	84837	84943	129475	129581	IRB	IRA	trnI-CAU-ycf2	ycf1-trnN-GUU	IGS	IGS	P
Filipendula palmata var. palmata	84853	84903	99695	99745	IRB	IRB	trnI-CAU-ycf2	trnV-GAC-rrn16	IGS	IGS	P
Filipendula palmata var. palmata	84853	84903	138159	138209	IRB	IRA	trnI-CAU-ycf2	rrn16-trnV-GAC	IGS	IGS	F
Filipendula palmata var. palmata	84871	84903	99713	99745	IRB	IRB	trnI-CAU-ycf2	trnV-GAC-rrn16	IGS	IGS	P
Filipendula palmata var. palmata	84871	84903	138159	138191	IRB	IRA	trnI-CAU-ycf2	rrn16-trnV-GAC	IGS	IGS	F
Filipendula palmata var. palmata	84871	84943	108357	108429	IRB	IRB	trnI-CAU-ycf2	trnN-GUU-ndhF	IGS	IGS	F
Filipendula palmata var. palmata	84871	84943	129475	129547	IRB	IRA	trnI-CAU-ycf2	ycf1-trnN-GUU	IGS	IGS	P
Filipendula palmata var. palmata	84924	84955	84966	84997	IRB	IRB	trnI-CAU-ycf2	trnI-CAU-ycf2	IGS	IGS	F
Filipendula palmata var. palmata	84924	84955	108503	108534	IRB	IRB	trnI-CAU-ycf2	trnN-GUU-ndhF	IGS	IGS	F
Filipendula palmata var. palmata	84924	84955	129370	129401	IRB	IRA	trnI-CAU-ycf2	ycf1-trnN-GUU	IGS	IGS	P
Filipendula palmata var. palmata	84924	84955	152907	152938	IRB	IRA	trnI-CAU-ycf2	ycf2-trnI-CAU	IGS	IGS	P
Filipendula palmata var. palmata	84926	84955	108287	108316	IRB	IRB	trnI-CAU-ycf2	trnN-GUU-ndhF	IGS	IGS	F
Filipendula palmata var. palmata	84926	84955	129588	129617	IRB	IRA	trnI-CAU-ycf2	ycf1-trnN-GUU	IGS	IGS	P
Filipendula palmata var. palmata	84927	84963	153885	153921	IRB	IRA	trnI-CAU-ycf2	rpl23-trnH-GUG	IGS	IGS	P
Filipendula palmata var. palmata	84928	84958	108127	108157	IRB	IRB	trnI-CAU-ycf2	trnN-GUU-ndhF	IGS	IGS	P
Filipendula palmata var. palmata	84928	84958	108165	108195	IRB	IRB	trnI-CAU-ycf2	trnN-GUU-ndhF	IGS	IGS	F
Filipendula palmata var. palmata	84928	84958	129709	129739	IRB	IRA	trnI-CAU-ycf2	ycf1-trnN-GUU	IGS	IGS	F
Filipendula palmata var. palmata	84928	84958	129747	129777	IRB	IRA	trnI-CAU-ycf2	ycf1-trnN-GUU	IGS	IGS	P
Filipendula palmata var. palmata	84928	84966	153920	153958	IRB	IRA	trnI-CAU-ycf2	rpl23-trnH-GUG	IGS	IGS	P
Filipendula palmata var. palmata	84955	85030	108492	108567	IRB	IRB	trnI-CAU-ycf2	trnN-GUU-ndhF	IGS	IGS	F
Filipendula palmata var. palmata	84955	85030	129337	129412	IRB	IRA	trnI-CAU-ycf2	ycf1-trnN-GUU	IGS	IGS	P
Filipendula palmata var. palmata	84966	84997	152949	152980	IRB	IRA	trnI-CAU-ycf2	ycf2-trnI-CAU	IGS	IGS	P
Filipendula palmata var. palmata	84966	84997	153893	153924	IRB	IRA	trnI-CAU-ycf2	rpl23-trnH-GUG	IGS	IGS	P
Filipendula palmata var. palmata	84970	85000	108127	108157	IRB	IRB	trnI-CAU-ycf2	trnN-GUU-ndhF	IGS	IGS	F
Filipendula palmata var. palmata	84970	85000	129747	129777	IRB	IRA	trnI-CAU-ycf2	ycf1-trnN-GUU	IGS	IGS	F
Filipendula palmata var. palmata	84970	85017	108165	108212	IRB	IRB	trnI-CAU-ycf2	trnN-GUU-ndhF	IGS	IGS	F
Filipendula palmata var. palmata	84970	85017	108289	108336	IRB	IRB	trnI-CAU-ycf2	trnN-GUU-ndhF	IGS	IGS	P
Filipendula palmata var. palmata	84970	85017	129568	129615	IRB	IRA	trnI-CAU-ycf2	ycf1-trnN-GUU	IGS	IGS	P
Filipendula palmata var. palmata	84970	85017	129692	129739	IRB	IRA	trnI-CAU-ycf2	ycf1-trnN-GUU	IGS	IGS	P
Filipendula palmata var. palmata	85024	85086	108562	108624	IRB	IRB	trnI-CAU-ycf2	trnN-GUU-ndhF	IGS	IGS	F
Filipendula palmata var. palmata	85024	85086	129280	129342	IRB	IRA	trnI-CAU-ycf2	ycf1-trnN-GUU	IGS	IGS	P
Filipendula palmata var. palmata	85052	85110	108232	108290	IRB	IRB	trnI-CAU-ycf2	trnN-GUU-ndhF	IGS	IGS	F
Filipendula palmata var. palmata	85052	85110	129614	129672	IRB	IRA	trnI-CAU-ycf2	ycf1-trnN-GUU	IGS	IGS	P
Filipendula palmata var. palmata	85077	85110	108257	108290	IRB	IRB	trnI-CAU-ycf2	trnN-GUU-ndhF	IGS	IGS	F
Filipendula palmata var. palmata	85077	85110	129614	129647	IRB	IRA	trnI-CAU-ycf2	ycf1-trnN-GUU	IGS	IGS	P
Filipendula palmata var. palmata	86749	86802	86803	86856	IRB	IRB	ycf2	ycf2	exon	exon	F
Filipendula palmata var. palmata	86749	86802	151048	151101	IRB	IRA	ycf2	ycf2	exon	exon	P
Filipendula palmata var. palmata	86759	86802	86813	86856	IRB	IRB	ycf2	ycf2	exon	exon	F
Filipendula palmata var. palmata	86759	86802	151048	151091	IRB	IRA	ycf2	ycf2	exon	exon	P
Filipendula palmata var. palmata	86759	86810	86786	86837	IRB	IRB	ycf2	ycf2	exon	exon	F
Filipendula palmata var. palmata	86759	86810	151067	151118	IRB	IRA	ycf2	ycf2	exon	exon	P
Filipendula palmata var. palmata	86767	86802	86821	86856	IRB	IRB	ycf2	ycf2	exon	exon	F
Filipendula palmata var. palmata	86767	86802	151048	151083	IRB	IRA	ycf2	ycf2	exon	exon	P
Filipendula palmata var. palmata	86767	86829	86794	86856	IRB	IRB	ycf2	ycf2	exon	exon	F
Filipendula palmata var. palmata	86767	86829	151048	151110	IRB	IRA	ycf2	ycf2	exon	exon	P
Filipendula palmata var. palmata	86785	86829	86812	86856	IRB	IRB	ycf2	ycf2	exon	exon	F
Filipendula palmata var. palmata	86785	86829	151048	151092	IRB	IRA	ycf2	ycf2	exon	exon	P
Filipendula palmata var. palmata	86786	86837	151094	151145	IRB	IRA	ycf2	ycf2	exon	exon	P
Filipendula palmata var. palmata	86794	86856	151075	151137	IRB	IRA	ycf2	ycf2	exon	exon	P
Filipendula palmata var. palmata	86803	86856	151102	151155	IRB	IRA	ycf2	ycf2	exon	exon	P
Filipendula palmata var. palmata	86812	86856	151075	151119	IRB	IRA	ycf2	ycf2	exon	exon	P
Filipendula palmata var. palmata	86813	86856	151102	151145	IRB	IRA	ycf2	ycf2	exon	exon	P
Filipendula palmata var. palmata	86821	86856	151102	151137	IRB	IRA	ycf2	ycf2	exon	exon	P
Filipendula palmata var. palmata	86856	86890	86877	86911	IRB	IRB	ycf2	ycf2	exon	exon	F
Filipendula palmata var. palmata	86856	86890	150993	151027	IRB	IRA	ycf2	ycf2	exon	exon	P
Filipendula palmata var. palmata	86856	86892	86931	86967	IRB	IRB	ycf2	ycf2	exon	exon	F
Filipendula palmata var. palmata	86856	86892	150937	150973	IRB	IRA	ycf2	ycf2	exon	exon	P
Filipendula palmata var. palmata	86864	86911	86918	86965	IRB	IRB	ycf2	ycf2	exon	exon	F
Filipendula palmata var. palmata	86864	86911	150939	150986	IRB	IRA	ycf2	ycf2	exon	exon	P
Filipendula palmata var. palmata	86875	86911	86929	86965	IRB	IRB	ycf2	ycf2	exon	exon	F
Filipendula palmata var. palmata	86875	86911	150939	150975	IRB	IRA	ycf2	ycf2	exon	exon	P
Filipendula palmata var. palmata	86877	86911	151014	151048	IRB	IRA	ycf2	ycf2	exon	exon	P
Filipendula palmata var. palmata	86918	86965	150993	151040	IRB	IRA	ycf2	ycf2	exon	exon	P
Filipendula palmata var. palmata	86929	86965	150993	151029	IRB	IRA	ycf2	ycf2	exon	exon	P
Filipendula palmata var. palmata	86931	86967	151012	151048	IRB	IRA	ycf2	ycf2	exon	exon	P
Filipendula palmata var. palmata	87040	87069	87052	87081	IRB	IRB	ycf2	ycf2	exon	exon	F
Filipendula palmata var. palmata	87040	87069	150823	150852	IRB	IRA	ycf2	ycf2	exon	exon	P
Filipendula palmata var. palmata	87047	87081	87047	87081	IRB	IRB	ycf2	ycf2	exon	exon	R
Filipendula palmata var. palmata	87047	87081	150823	150857	IRB	IRA	ycf2	ycf2	exon	exon	C
Filipendula palmata var. palmata	87052	87081	150835	150864	IRB	IRA	ycf2	ycf2	exon	exon	P
Filipendula palmata var. palmata	90864	90894	90876	90906	IRB	IRB	ycf2	ycf2	exon	exon	F
Filipendula palmata var. palmata	90864	90894	146998	147028	IRB	IRA	ycf2	ycf2	exon	exon	P
Filipendula palmata var. palmata	90876	90906	147010	147040	IRB	IRA	ycf2	ycf2	exon	exon	P
Filipendula palmata var. palmata	96540	96579	120413	120452	IRB	SSC	rps12-trnV-GAC	ndhA	IGS	exon	F
Filipendula palmata var. palmata	98014	98065	98056	98107	IRB	IRB	rps12-trnV-GAC	rps12-trnV-GAC	IGS	IGS	F
Filipendula palmata var. palmata	98014	98065	139797	139848	IRB	IRA	rps12-trnV-GAC	trnV-GAC-rps12	IGS	IGS	P
Filipendula palmata var. palmata	98056	98107	139839	139890	IRB	IRA	rps12-trnV-GAC	trnV-GAC-rps12	IGS	IGS	P
Filipendula palmata var. palmata	99695	99745	108339	108389	IRB	IRB	trnV-GAC-rrn16	trnN-GUU-ndhF	IGS	IGS	F
Filipendula palmata var. palmata	99695	99745	129515	129565	IRB	IRA	trnV-GAC-rrn16	ycf1-trnN-GUU	IGS	IGS	P
Filipendula palmata var. palmata	99695	99745	153001	153051	IRB	IRA	trnV-GAC-rrn16	ycf2-trnI-CAU	IGS	IGS	P
Filipendula palmata var. palmata	99713	99745	153001	153033	IRB	IRA	trnV-GAC-rrn16	ycf2-trnI-CAU	IGS	IGS	P
Filipendula palmata var. palmata	106722	106751	106754	106783	IRB	IRB	rrn4.5-rrn5	rrn4.5-rrn5	IGS	IGS	F
Filipendula palmata var. palmata	106722	106751	131121	131150	IRB	IRA	rrn4.5-rrn5	rrn5-rrn4.5	IGS	IGS	P
Filipendula palmata var. palmata	106754	106783	131153	131182	IRB	IRA	rrn4.5-rrn5	rrn5-rrn4.5	IGS	IGS	P
Filipendula palmata var. palmata	108123	108154	108285	108316	IRB	IRB	trnN-GUU-ndhF	trnN-GUU-ndhF	IGS	IGS	F
Filipendula palmata var. palmata	108123	108154	129588	129619	IRB	IRA	trnN-GUU-ndhF	ycf1-trnN-GUU	IGS	IGS	P
Filipendula palmata var. palmata	108125	108154	108163	108192	IRB	IRB	trnN-GUU-ndhF	trnN-GUU-ndhF	IGS	IGS	P
Filipendula palmata var. palmata	108125	108154	129712	129741	IRB	IRA	trnN-GUU-ndhF	ycf1-trnN-GUU	IGS	IGS	F
Filipendula palmata var. palmata	108125	108155	153930	153960	IRB	IRA	trnN-GUU-ndhF	rpl23-trnH-GUG	IGS	IGS	P
Filipendula palmata var. palmata	108127	108157	108507	108537	IRB	IRB	trnN-GUU-ndhF	trnN-GUU-ndhF	IGS	IGS	P
Filipendula palmata var. palmata	108127	108157	129367	129397	IRB	IRA	trnN-GUU-ndhF	ycf1-trnN-GUU	IGS	IGS	F
Filipendula palmata var. palmata	108127	108157	152904	152934	IRB	IRA	trnN-GUU-ndhF	ycf2-trnI-CAU	IGS	IGS	P
Filipendula palmata var. palmata	108127	108157	152946	152976	IRB	IRA	trnN-GUU-ndhF	ycf2-trnI-CAU	IGS	IGS	P
Filipendula palmata var. palmata	108127	108157	153890	153920	IRB	IRA	trnN-GUU-ndhF	rpl23-trnH-GUG	IGS	IGS	P
Filipendula palmata var. palmata	108154	108189	153934	153969	IRB	IRA	trnN-GUU-ndhF	rpl23-trnH-GUG	IGS	IGS	P
Filipendula palmata var. palmata	108163	108192	129750	129779	IRB	IRA	trnN-GUU-ndhF	ycf1-trnN-GUU	IGS	IGS	P
Filipendula palmata var. palmata	108164	108215	108288	108339	IRB	IRB	trnN-GUU-ndhF	trnN-GUU-ndhF	IGS	IGS	F
Filipendula palmata var. palmata	108164	108215	129565	129616	IRB	IRA	trnN-GUU-ndhF	ycf1-trnN-GUU	IGS	IGS	P
Filipendula palmata var. palmata	108165	108195	152946	152976	IRB	IRA	trnN-GUU-ndhF	ycf2-trnI-CAU	IGS	IGS	P
Filipendula palmata var. palmata	108165	108195	153890	153920	IRB	IRA	trnN-GUU-ndhF	rpl23-trnH-GUG	IGS	IGS	F
Filipendula palmata var. palmata	108165	108212	108507	108554	IRB	IRB	trnN-GUU-ndhF	trnN-GUU-ndhF	IGS	IGS	P
Filipendula palmata var. palmata	108165	108212	129350	129397	IRB	IRA	trnN-GUU-ndhF	ycf1-trnN-GUU	IGS	IGS	P
Filipendula palmata var. palmata	108165	108212	152887	152934	IRB	IRA	trnN-GUU-ndhF	ycf2-trnI-CAU	IGS	IGS	P
Filipendula palmata var. palmata	108232	108266	108590	108624	IRB	IRB	trnN-GUU-ndhF	trnN-GUU-ndhF	IGS	IGS	F
Filipendula palmata var. palmata	108232	108266	129280	129314	IRB	IRA	trnN-GUU-ndhF	ycf1-trnN-GUU	IGS	IGS	P
Filipendula palmata var. palmata	108232	108290	152794	152852	IRB	IRA	trnN-GUU-ndhF	ycf2-trnI-CAU	IGS	IGS	P
Filipendula palmata var. palmata	108257	108290	152794	152827	IRB	IRA	trnN-GUU-ndhF	ycf2-trnI-CAU	IGS	IGS	P
Filipendula palmata var. palmata	108272	108309	153066	153103	IRB	IRA	trnN-GUU-ndhF	ycf2-trnI-CAU	IGS	IGS	P
Filipendula palmata var. palmata	108285	108316	129750	129781	IRB	IRA	trnN-GUU-ndhF	ycf1-trnN-GUU	IGS	IGS	P
Filipendula palmata var. palmata	108287	108316	152949	152978	IRB	IRA	trnN-GUU-ndhF	ycf2-trnI-CAU	IGS	IGS	P
Filipendula palmata var. palmata	108288	108317	153930	153959	IRB	IRA	trnN-GUU-ndhF	rpl23-trnH-GUG	IGS	IGS	P
Filipendula palmata var. palmata	108288	108339	129689	129740	IRB	IRA	trnN-GUU-ndhF	ycf1-trnN-GUU	IGS	IGS	P
Filipendula palmata var. palmata	108289	108319	153890	153920	IRB	IRA	trnN-GUU-ndhF	rpl23-trnH-GUG	IGS	IGS	P
Filipendula palmata var. palmata	108289	108336	108507	108554	IRB	IRB	trnN-GUU-ndhF	trnN-GUU-ndhF	IGS	IGS	F
Filipendula palmata var. palmata	108289	108336	129350	129397	IRB	IRA	trnN-GUU-ndhF	ycf1-trnN-GUU	IGS	IGS	P
Filipendula palmata var. palmata	108289	108336	152887	152934	IRB	IRA	trnN-GUU-ndhF	ycf2-trnI-CAU	IGS	IGS	P
Filipendula palmata var. palmata	108323	108429	152961	153067	IRB	IRA	trnN-GUU-ndhF	ycf2-trnI-CAU	IGS	IGS	P
Filipendula palmata var. palmata	108339	108389	138159	138209	IRB	IRA	trnN-GUU-ndhF	rrn16-trnV-GAC	IGS	IGS	P
Filipendula palmata var. palmata	108357	108429	152961	153033	IRB	IRA	trnN-GUU-ndhF	ycf2-trnI-CAU	IGS	IGS	P
Filipendula palmata var. palmata	108492	108567	152874	152949	IRB	IRA	trnN-GUU-ndhF	ycf2-trnI-CAU	IGS	IGS	P
Filipendula palmata var. palmata	108503	108534	152949	152980	IRB	IRA	trnN-GUU-ndhF	ycf2-trnI-CAU	IGS	IGS	P
Filipendula palmata var. palmata	108503	108534	153893	153924	IRB	IRA	trnN-GUU-ndhF	rpl23-trnH-GUG	IGS	IGS	P
Filipendula palmata var. palmata	108507	108537	129747	129777	IRB	IRA	trnN-GUU-ndhF	ycf1-trnN-GUU	IGS	IGS	P
Filipendula palmata var. palmata	108507	108554	129568	129615	IRB	IRA	trnN-GUU-ndhF	ycf1-trnN-GUU	IGS	IGS	P
Filipendula palmata var. palmata	108507	108554	129692	129739	IRB	IRA	trnN-GUU-ndhF	ycf1-trnN-GUU	IGS	IGS	P
Filipendula palmata var. palmata	108562	108624	152818	152880	IRB	IRA	trnN-GUU-ndhF	ycf2-trnI-CAU	IGS	IGS	P
Filipendula palmata var. palmata	108590	108624	129638	129672	IRB	IRA	trnN-GUU-ndhF	ycf1-trnN-GUU	IGS	IGS	P
Filipendula palmata var. palmata	109367	109441	109436	109510	IRB	IRB	trnN-GUU-ndhF	trnN-GUU-ndhF	IGS	IGS	F
Filipendula palmata var. palmata	109367	109441	128394	128468	IRB	IRA	trnN-GUU-ndhF	ycf1	IGS	exon	P
Filipendula palmata var. palmata	109390	109441	109459	109510	IRB	IRB	trnN-GUU-ndhF	trnN-GUU-ndhF	IGS	IGS	F
Filipendula palmata var. palmata	109390	109441	128394	128445	IRB	IRA	trnN-GUU-ndhF	ycf1	IGS	exon	P
Filipendula palmata var. palmata	109415	109445	109484	109514	IRB	IRB	trnN-GUU-ndhF	trnN-GUU-ndhF	IGS	IGS	F
Filipendula palmata var. palmata	109415	109445	128390	128420	IRB	IRA	trnN-GUU-ndhF	ycf1	IGS	exon	P
Filipendula palmata var. palmata	109436	109510	128463	128537	IRB	IRA	trnN-GUU-ndhF	ycf1	IGS	exon	P
Filipendula palmata var. palmata	109459	109510	128463	128514	IRB	IRA	trnN-GUU-ndhF	ycf1	IGS	exon	P
Filipendula palmata var. palmata	109484	109514	128459	128489	IRB	IRA	trnN-GUU-ndhF	ycf1	IGS	exon	P
Filipendula palmata var. palmata	110460	110491	110475	110506	SSC	SSC	trnN-GUU-ndhF	trnN-GUU-ndhF	IGS	IGS	F
Filipendula palmata var. palmata	110684	110713	126156	126185	SSC	SSC	trnN-GUU-ndhF	ycf1	IGS	exon	P
Filipendula palmata var. palmata	110684	110733	110745	110794	SSC	SSC	trnN-GUU-ndhF	ndhF	IGS	exon	R
Filipendula palmata var. palmata	110765	110795	126156	126186	SSC	SSC	ndhF	ycf1	exon	exon	C
Filipendula palmata var. palmata	111391	111428	111391	111428	SSC	SSC	ndhF	ndhF	exon	exon	P
Filipendula palmata var. palmata	113898	113928	113901	113931	SSC	SSC	ndhF-trnL-UAG	ndhF-trnL-UAG	IGS	IGS	P
Filipendula palmata var. palmata	117187	117218	117197	117228	SSC	SSC	ndhD-psaC	ndhD-psaC	IGS	IGS	P
Filipendula palmata var. palmata	120413	120452	141325	141364	SSC	IRA	ndhA	trnV-GAC-rps12	intron	IGS	P
Filipendula palmata var. palmata	120580	120609	120602	120631	SSC	SSC	ndhA	ndhA	intron	intron	F
Filipendula palmata var. palmata	124816	124849	124843	124876	SSC	SSC	ycf1	ycf1	exon	exon	F
Filipendula palmata var. palmata	126139	126170	126356	126387	SSC	SSC	ycf1	ycf1	exon	exon	F
Filipendula palmata var. palmata	128394	128468	128463	128537	IRA	IRA	ycf1	ycf1	exon	exon	F
Filipendula palmata var. palmata	128422	128468	128491	128537	IRA	IRA	ycf1	ycf1	exon	exon	F
Filipendula palmata var. palmata	129280	129314	129638	129672	IRA	IRA	ycf1-trnN-GUU	ycf1-trnN-GUU	IGS	IGS	F
Filipendula palmata var. palmata	129280	129342	152818	152880	IRA	IRA	ycf1-trnN-GUU	ycf2-trnI-CAU	IGS	IGS	F
Filipendula palmata var. palmata	129337	129412	152874	152949	IRA	IRA	ycf1-trnN-GUU	ycf2-trnI-CAU	IGS	IGS	F
Filipendula palmata var. palmata	129350	129397	129568	129615	IRA	IRA	ycf1-trnN-GUU	ycf1-trnN-GUU	IGS	IGS	F
Filipendula palmata var. palmata	129350	129397	129692	129739	IRA	IRA	ycf1-trnN-GUU	ycf1-trnN-GUU	IGS	IGS	F
Filipendula palmata var. palmata	129361	129397	129579	129615	IRA	IRA	ycf1-trnN-GUU	ycf1-trnN-GUU	IGS	IGS	F
Filipendula palmata var. palmata	129361	129397	129703	129739	IRA	IRA	ycf1-trnN-GUU	ycf1-trnN-GUU	IGS	IGS	F
Filipendula palmata var. palmata	129367	129397	129747	129777	IRA	IRA	ycf1-trnN-GUU	ycf1-trnN-GUU	IGS	IGS	F
Filipendula palmata var. palmata	129370	129401	152949	152980	IRA	IRA	ycf1-trnN-GUU	ycf2-trnI-CAU	IGS	IGS	F
Filipendula palmata var. palmata	129370	129401	153893	153924	IRA	IRA	ycf1-trnN-GUU	rpl23-trnH-GUG	IGS	IGS	F
Filipendula palmata var. palmata	129475	129581	152961	153067	IRA	IRA	ycf1-trnN-GUU	ycf2-trnI-CAU	IGS	IGS	F
Filipendula palmata var. palmata	129515	129565	138159	138209	IRA	IRA	ycf1-trnN-GUU	rrn16-trnV-GAC	IGS	IGS	F
Filipendula palmata var. palmata	129549	129581	153035	153067	IRA	IRA	ycf1-trnN-GUU	ycf2-trnI-CAU	IGS	IGS	F
Filipendula palmata var. palmata	129565	129616	129689	129740	IRA	IRA	ycf1-trnN-GUU	ycf1-trnN-GUU	IGS	IGS	F
Filipendula palmata var. palmata	129568	129615	152887	152934	IRA	IRA	ycf1-trnN-GUU	ycf2-trnI-CAU	IGS	IGS	F
Filipendula palmata var. palmata	129579	129615	152898	152934	IRA	IRA	ycf1-trnN-GUU	ycf2-trnI-CAU	IGS	IGS	F
Filipendula palmata var. palmata	129585	129615	153890	153920	IRA	IRA	ycf1-trnN-GUU	rpl23-trnH-GUG	IGS	IGS	F
Filipendula palmata var. palmata	129588	129617	152949	152978	IRA	IRA	ycf1-trnN-GUU	ycf2-trnI-CAU	IGS	IGS	F
Filipendula palmata var. palmata	129588	129617	153931	153960	IRA	IRA	ycf1-trnN-GUU	rpl23-trnH-GUG	IGS	IGS	F
Filipendula palmata var. palmata	129588	129619	129750	129781	IRA	IRA	ycf1-trnN-GUU	ycf1-trnN-GUU	IGS	IGS	F
Filipendula palmata var. palmata	129595	129632	153066	153103	IRA	IRA	ycf1-trnN-GUU	ycf2-trnI-CAU	IGS	IGS	F
Filipendula palmata var. palmata	129614	129672	152794	152852	IRA	IRA	ycf1-trnN-GUU	ycf2-trnI-CAU	IGS	IGS	F
Filipendula palmata var. palmata	129692	129739	152887	152934	IRA	IRA	ycf1-trnN-GUU	ycf2-trnI-CAU	IGS	IGS	F
Filipendula palmata var. palmata	129703	129739	152898	152934	IRA	IRA	ycf1-trnN-GUU	ycf2-trnI-CAU	IGS	IGS	F
Filipendula palmata var. palmata	129709	129739	152946	152976	IRA	IRA	ycf1-trnN-GUU	ycf2-trnI-CAU	IGS	IGS	F
Filipendula palmata var. palmata	129709	129739	153890	153920	IRA	IRA	ycf1-trnN-GUU	rpl23-trnH-GUG	IGS	IGS	F
Filipendula palmata var. palmata	129712	129741	129750	129779	IRA	IRA	ycf1-trnN-GUU	ycf1-trnN-GUU	IGS	IGS	F
Filipendula palmata var. palmata	129715	129750	153934	153969	IRA	IRA	ycf1-trnN-GUU	rpl23-trnH-GUG	IGS	IGS	F
Filipendula palmata var. palmata	129747	129777	152904	152934	IRA	IRA	ycf1-trnN-GUU	ycf2-trnI-CAU	IGS	IGS	F
Filipendula palmata var. palmata	129747	129777	152946	152976	IRA	IRA	ycf1-trnN-GUU	ycf2-trnI-CAU	IGS	IGS	F
Filipendula palmata var. palmata	129747	129777	153890	153920	IRA	IRA	ycf1-trnN-GUU	rpl23-trnH-GUG	IGS	IGS	F
Filipendula palmata var. palmata	129749	129779	153930	153960	IRA	IRA	ycf1-trnN-GUU	rpl23-trnH-GUG	IGS	IGS	F
Filipendula palmata var. palmata	131121	131150	131153	131182	IRA	IRA	rrn5-rrn4.5	rrn5-rrn4.5	IGS	IGS	F
Filipendula palmata var. palmata	138159	138209	153001	153051	IRA	IRA	rrn16-trnV-GAC	ycf2-trnI-CAU	IGS	IGS	F
Filipendula palmata var. palmata	139797	139848	139839	139890	IRA	IRA	trnV-GAC-rps12	trnV-GAC-rps12	IGS	IGS	F
Filipendula palmata var. palmata	146998	147028	147010	147040	IRA	IRA	ycf2	ycf2	exon	exon	F
Filipendula palmata var. palmata	150823	150852	150835	150864	IRA	IRA	ycf2	ycf2	exon	exon	F
Filipendula palmata var. palmata	150823	150857	150823	150857	IRA	IRA	ycf2	ycf2	exon	exon	R
Filipendula palmata var. palmata	150937	150973	151012	151048	IRA	IRA	ycf2	ycf2	exon	exon	F
Filipendula palmata var. palmata	150939	150986	150993	151040	IRA	IRA	ycf2	ycf2	exon	exon	F
Filipendula palmata var. palmata	150993	151027	151014	151048	IRA	IRA	ycf2	ycf2	exon	exon	F
Filipendula palmata var. palmata	151048	151101	151102	151155	IRA	IRA	ycf2	ycf2	exon	exon	F
Filipendula palmata var. palmata	151048	151110	151075	151137	IRA	IRA	ycf2	ycf2	exon	exon	F
Filipendula palmata var. palmata	151067	151118	151094	151145	IRA	IRA	ycf2	ycf2	exon	exon	F
Filipendula palmata var. palmata	152907	152938	152949	152980	IRA	IRA	ycf2-trnI-CAU	ycf2-trnI-CAU	IGS	IGS	F
Filipendula palmata var. palmata	152907	152938	153893	153924	IRA	IRA	ycf2-trnI-CAU	rpl23-trnH-GUG	IGS	IGS	F
Filipendula palmata var. palmata	152938	152976	153920	153958	IRA	IRA	ycf2-trnI-CAU	rpl23-trnH-GUG	IGS	IGS	F
Filipendula palmata var. palmata	152941	152977	153885	153921	IRA	IRA	ycf2-trnI-CAU	rpl23-trnH-GUG	IGS	IGS	F
Filipendula palmata var. palmata	153885	153920	153923	153958	IRA	IRA	rpl23-trnH-GUG	rpl23-trnH-GUG	IGS	IGS	F
Filipendula ulmaria	1521	1552	113894	113925	LSC	SSC	psbA-trnK-UUU	ndhF-trnL-UAG	IGS	IGS	P
Filipendula ulmaria	8193	8224	59502	59533	LSC	LSC	psbI-trnS-GCU	psbC-trnS-UGA	IGS	IGS	F
Filipendula ulmaria	8195	8224	61114	61143	LSC	LSC	psbI-trnS-GCU	trnG-GCC-trnS-GGA	IGS	IGS	F
Filipendula ulmaria	9619	9648	60593	60622	LSC	LSC	trnG-UCC	trnG-GCC	exon	exon	F
Filipendula ulmaria	9690	9719	53962	53991	LSC	LSC	trnG-UCC-trnR-UCU	psbM-trnD-GUC	IGS	IGS	R
Filipendula ulmaria	14028	14080	108271	108323	LSC	IRB	atpH-atpI	trnN-GUU-ndhF	IGS	IGS	P
Filipendula ulmaria	14028	14080	129280	129332	LSC	IRA	atpH-atpI	ycf1-trnN-GUU	IGS	IGS	F
Filipendula ulmaria	14038	14080	108271	108313	LSC	IRB	atpH-atpI	trnN-GUU-ndhF	IGS	IGS	P
Filipendula ulmaria	14038	14080	129290	129332	LSC	IRA	atpH-atpI	ycf1-trnN-GUU	IGS	IGS	F
Filipendula ulmaria	16214	16243	16247	16276	LSC	LSC	rps2-rpoC2	rps2-rpoC2	IGS	IGS	P
Filipendula ulmaria	16226	16263	16226	16263	LSC	LSC	rps2-rpoC2	rps2-rpoC2	IGS	IGS	P
Filipendula ulmaria	20731	20762	20746	20777	LSC	LSC	rpoC2-rpoC1	rpoC2-rpoC1	IGS	IGS	F
Filipendula ulmaria	32874	32961	45638	45725	LSC	LSC	trnL-UAA	psaI-accD	intron	IGS	P
Filipendula ulmaria	32874	32961	71049	71136	LSC	LSC	trnL-UAA	clpP-psbB	intron	IGS	F
Filipendula ulmaria	32882	32971	45646	45735	LSC	LSC	trnL-UAA	psaI-accD	intron	IGS	P
Filipendula ulmaria	32882	32971	71039	71128	LSC	LSC	trnL-UAA	clpP-psbB	intron	IGS	F
Filipendula ulmaria	32943	32979	71031	71067	LSC	LSC	trnL-UAA	clpP-psbB	intron	IGS	P
Filipendula ulmaria	32943	32986	45707	45750	LSC	LSC	trnL-UAA	psaI-accD	intron	IGS	F
Filipendula ulmaria	33037	33221	71200	71384	LSC	LSC	trnL-UAA	clpP-psbB	intron	IGS	F
Filipendula ulmaria	33046	33221	71209	71384	LSC	LSC	trnL-UAA	clpP-psbB	intron	IGS	F
Filipendula ulmaria	33071	33247	71234	71410	LSC	LSC	trnL-UAA	clpP-psbB	intron	IGS	F
Filipendula ulmaria	33142	33256	71305	71419	LSC	LSC	trnL-UAA	clpP-psbB	intron	IGS	F
Filipendula ulmaria	33227	33269	71390	71432	LSC	LSC	trnL-UAA	clpP-psbB	intron	IGS	F
Filipendula ulmaria	34483	34520	34483	34520	LSC	LSC	trnT-UGU-rps12	trnT-UGU-rps12	IGS	IGS	P
Filipendula ulmaria	35002	35054	45271	45323	LSC	LSC	trnT-UGU-rps12	ycf4-psaI	IGS	IGS	P
Filipendula ulmaria	35060	35089	45237	45266	LSC	LSC	trnT-UGU-rps12	ycf4-psaI	IGS	IGS	P
Filipendula ulmaria	45551	45602	45551	45602	LSC	LSC	psaI-accD	psaI-accD	IGS	IGS	P
Filipendula ulmaria	45590	45641	71131	71182	LSC	LSC	psaI-accD	clpP-psbB	IGS	IGS	P
Filipendula ulmaria	45630	45743	71031	71144	LSC	LSC	psaI-accD	clpP-psbB	IGS	IGS	P
Filipendula ulmaria	45760	45799	70979	71018	LSC	LSC	psaI-accD	clpP-psbB	IGS	IGS	P
Filipendula ulmaria	45776	45826	70952	71002	LSC	LSC	psaI-accD	clpP-psbB	IGS	IGS	P
Filipendula ulmaria	45790	45826	70952	70988	LSC	LSC	psaI-accD	clpP-psbB	IGS	IGS	P
Filipendula ulmaria	45903	45937	45931	45965	LSC	LSC	psaI-accD	psaI-accD	IGS	IGS	P
Filipendula ulmaria	46723	46758	46753	46788	LSC	LSC	accD	accD	exon	exon	F
Filipendula ulmaria	46794	46861	46863	46930	LSC	LSC	accD	accD	exon	exon	F
Filipendula ulmaria	47464	47493	99559	99588	LSC	IRB	accD-trnV-UAC	trnV-GAC-rrn16	IGS	IGS	F
Filipendula ulmaria	47464	47493	138015	138044	LSC	IRA	accD-trnV-UAC	rrn16-trnV-GAC	IGS	IGS	P
Filipendula ulmaria	52852	52883	52879	52910	LSC	LSC	rbcL-psbM	rbcL-psbM	IGS	IGS	F
Filipendula ulmaria	53130	53161	53133	53164	LSC	LSC	rbcL-psbM	rbcL-psbM	IGS	IGS	R
Filipendula ulmaria	53130	53161	53133	53164	LSC	LSC	rbcL-psbM	rbcL-psbM	IGS	IGS	F
Filipendula ulmaria	53132	53165	53132	53165	LSC	LSC	rbcL-psbM	rbcL-psbM	IGS	IGS	R
Filipendula ulmaria	53135	53164	62209	62238	LSC	LSC	rbcL-psbM	ycf3	IGS	exon	R
Filipendula ulmaria	54184	54214	54186	54216	LSC	LSC	psbM-trnD-GUC	psbM-trnD-GUC	IGS	IGS	F
Filipendula ulmaria	54857	54886	60475	60504	LSC	LSC	trnE-UUC-trnT-GGU	psbZ-trnG-GCC	IGS	IGS	P
Filipendula ulmaria	54945	54975	54983	55013	LSC	LSC	trnE-UUC-trnT-GGU	trnE-UUC-trnT-GGU	IGS	IGS	P
Filipendula ulmaria	59504	59533	61114	61143	LSC	LSC	psbC-trnS-UGA	trnG-GCC-trnS-GGA	IGS	IGS	F
Filipendula ulmaria	60421	60458	60442	60479	LSC	LSC	psbZ-trnG-GCC	psbZ-trnG-GCC	IGS	IGS	F
Filipendula ulmaria	62867	62905	96389	96427	LSC	IRB	ycf3	rps12-trnV-GAC	intron	IGS	P
Filipendula ulmaria	62867	62905	141176	141214	LSC	IRA	ycf3	trnV-GAC-rps12	intron	IGS	F
Filipendula ulmaria	62868	62905	120266	120303	LSC	SSC	ycf3	ndhA	intron	intron	P
Filipendula ulmaria	64677	64706	91617	91646	LSC	IRB	ycf3-psaA	ycf2-trnL-CAA	IGS	IGS	P
Filipendula ulmaria	64677	64706	145957	145986	LSC	IRA	ycf3-psaA	trnL-CAA-ycf2	IGS	IGS	F
Filipendula ulmaria	65677	65717	67901	67941	LSC	LSC	psaA	psaB	exon	exon	F
Filipendula ulmaria	65688	65717	67912	67941	LSC	LSC	psaA	psaB	exon	exon	F
Filipendula ulmaria	70802	70833	89323	89354	LSC	IRB	clpP	ycf2	exon	exon	F
Filipendula ulmaria	70802	70833	148249	148280	LSC	IRA	clpP	ycf2	exon	exon	P
Filipendula ulmaria	70810	70840	89331	89361	LSC	IRB	clpP	ycf2	exon	exon	F
Filipendula ulmaria	70810	70840	148242	148272	LSC	IRA	clpP	ycf2	exon	exon	P
Filipendula ulmaria	70818	70866	89339	89387	LSC	IRB	clpP	ycf2	exon	exon	F
Filipendula ulmaria	70818	70866	148216	148264	LSC	IRA	clpP	ycf2	exon	exon	P
Filipendula ulmaria	70831	70866	89352	89387	LSC	IRB	clpP	ycf2	exon	exon	F
Filipendula ulmaria	70831	70866	148216	148251	LSC	IRA	clpP	ycf2	exon	exon	P
Filipendula ulmaria	70863	70940	89363	89440	LSC	IRB	clpP	ycf2	exon	exon	F
Filipendula ulmaria	70863	70940	148163	148240	LSC	IRA	clpP	ycf2	exon	exon	P
Filipendula ulmaria	74534	74564	83796	83826	LSC	IRB	petB	rps19-rpl23	intron	IGS	F
Filipendula ulmaria	74534	74564	83834	83864	LSC	IRB	petB	rps19-rpl23	intron	IGS	F
Filipendula ulmaria	74534	74564	83872	83902	LSC	IRB	petB	rps19-rpl23	intron	IGS	F
Filipendula ulmaria	74534	74564	84816	84846	LSC	IRB	petB	trnI-CAU-ycf2	intron	IGS	P
Filipendula ulmaria	74534	74564	152757	152787	LSC	IRA	petB	ycf2-trnI-CAU	intron	IGS	P
Filipendula ulmaria	74534	74564	153701	153731	LSC	IRA	petB	rpl23-trnH-GUG	intron	IGS	P
Filipendula ulmaria	74534	74564	153739	153769	LSC	IRA	petB	rpl23-trnH-GUG	intron	IGS	P
Filipendula ulmaria	74534	74564	153777	153807	LSC	IRA	petB	rpl23-trnH-GUG	intron	IGS	F
Filipendula ulmaria	74538	74568	107966	107996	LSC	IRB	petB	trnN-GUU-ndhF	intron	IGS	P
Filipendula ulmaria	74538	74568	129607	129637	LSC	IRA	petB	ycf1-trnN-GUU	intron	IGS	F
Filipendula ulmaria	74542	74572	108000	108030	LSC	IRB	petB	trnN-GUU-ndhF	intron	IGS	P
Filipendula ulmaria	74542	74572	129573	129603	LSC	IRA	petB	ycf1-trnN-GUU	intron	IGS	F
Filipendula ulmaria	83783	83818	107995	108030	IRB	IRB	rps19-rpl23	trnN-GUU-ndhF	IGS	IGS	F
Filipendula ulmaria	83783	83818	129573	129608	IRB	IRA	rps19-rpl23	ycf1-trnN-GUU	IGS	IGS	P
Filipendula ulmaria	83792	83822	107966	107996	IRB	IRB	rps19-rpl23	trnN-GUU-ndhF	IGS	IGS	F
Filipendula ulmaria	83792	83822	129607	129637	IRB	IRA	rps19-rpl23	ycf1-trnN-GUU	IGS	IGS	P
Filipendula ulmaria	83794	83829	83870	83905	IRB	IRB	rps19-rpl23	rps19-rpl23	IGS	IGS	P
Filipendula ulmaria	83794	83829	153698	153733	IRB	IRA	rps19-rpl23	rpl23-trnH-GUG	IGS	IGS	P
Filipendula ulmaria	83794	83867	83832	83905	IRB	IRB	rps19-rpl23	rps19-rpl23	IGS	IGS	F
Filipendula ulmaria	83794	83867	153698	153771	IRB	IRA	rps19-rpl23	rpl23-trnH-GUG	IGS	IGS	F
Filipendula ulmaria	83803	83832	84823	84852	IRB	IRB	rps19-rpl23	trnI-CAU-ycf2	IGS	IGS	F
Filipendula ulmaria	83803	83832	152751	152780	IRB	IRA	rps19-rpl23	ycf2-trnI-CAU	IGS	IGS	P
Filipendula ulmaria	83811	83867	83849	83905	IRB	IRB	rps19-rpl23	rps19-rpl23	IGS	IGS	P
Filipendula ulmaria	83811	83867	153698	153754	IRB	IRA	rps19-rpl23	rpl23-trnH-GUG	IGS	IGS	F
Filipendula ulmaria	83820	83867	83858	83905	IRB	IRB	rps19-rpl23	rps19-rpl23	IGS	IGS	P
Filipendula ulmaria	83820	83867	153698	153745	IRB	IRA	rps19-rpl23	rpl23-trnH-GUG	IGS	IGS	F
Filipendula ulmaria	83827	83870	84809	84852	IRB	IRB	rps19-rpl23	trnI-CAU-ycf2	IGS	IGS	F
Filipendula ulmaria	83827	83870	152751	152794	IRB	IRA	rps19-rpl23	ycf2-trnI-CAU	IGS	IGS	P
Filipendula ulmaria	83828	83859	84852	84883	IRB	IRB	rps19-rpl23	trnI-CAU-ycf2	IGS	IGS	F
Filipendula ulmaria	83828	83859	108342	108373	IRB	IRB	rps19-rpl23	trnN-GUU-ndhF	IGS	IGS	F
Filipendula ulmaria	83828	83859	129230	129261	IRB	IRA	rps19-rpl23	ycf1-trnN-GUU	IGS	IGS	P
Filipendula ulmaria	83828	83859	152720	152751	IRB	IRA	rps19-rpl23	ycf2-trnI-CAU	IGS	IGS	P
Filipendula ulmaria	83832	83862	107968	107998	IRB	IRB	rps19-rpl23	trnN-GUU-ndhF	IGS	IGS	P
Filipendula ulmaria	83832	83862	108128	108158	IRB	IRB	rps19-rpl23	trnN-GUU-ndhF	IGS	IGS	F
Filipendula ulmaria	83832	83862	129445	129475	IRB	IRA	rps19-rpl23	ycf1-trnN-GUU	IGS	IGS	F
Filipendula ulmaria	83832	83862	129605	129635	IRB	IRA	rps19-rpl23	ycf1-trnN-GUU	IGS	IGS	P
Filipendula ulmaria	83832	83905	153736	153809	IRB	IRA	rps19-rpl23	rpl23-trnH-GUG	IGS	IGS	P
Filipendula ulmaria	83841	83870	84823	84852	IRB	IRB	rps19-rpl23	trnI-CAU-ycf2	IGS	IGS	F
Filipendula ulmaria	83841	83870	152751	152780	IRB	IRA	rps19-rpl23	ycf2-trnI-CAU	IGS	IGS	P
Filipendula ulmaria	83849	83905	153736	153792	IRB	IRA	rps19-rpl23	rpl23-trnH-GUG	IGS	IGS	P
Filipendula ulmaria	83858	83905	153736	153783	IRB	IRA	rps19-rpl23	rpl23-trnH-GUG	IGS	IGS	P
Filipendula ulmaria	83865	83905	84809	84849	IRB	IRB	rps19-rpl23	trnI-CAU-ycf2	IGS	IGS	F
Filipendula ulmaria	83865	83905	152754	152794	IRB	IRA	rps19-rpl23	ycf2-trnI-CAU	IGS	IGS	P
Filipendula ulmaria	83866	83897	84852	84883	IRB	IRB	rps19-rpl23	trnI-CAU-ycf2	IGS	IGS	F
Filipendula ulmaria	83866	83897	108342	108373	IRB	IRB	rps19-rpl23	trnN-GUU-ndhF	IGS	IGS	F
Filipendula ulmaria	83866	83897	129230	129261	IRB	IRA	rps19-rpl23	ycf1-trnN-GUU	IGS	IGS	P
Filipendula ulmaria	83866	83897	152720	152751	IRB	IRA	rps19-rpl23	ycf2-trnI-CAU	IGS	IGS	P
Filipendula ulmaria	83870	83900	107968	107998	IRB	IRB	rps19-rpl23	trnN-GUU-ndhF	IGS	IGS	P
Filipendula ulmaria	83870	83900	108128	108158	IRB	IRB	rps19-rpl23	trnN-GUU-ndhF	IGS	IGS	F
Filipendula ulmaria	83870	83900	129445	129475	IRB	IRA	rps19-rpl23	ycf1-trnN-GUU	IGS	IGS	F
Filipendula ulmaria	83870	83900	129605	129635	IRB	IRA	rps19-rpl23	ycf1-trnN-GUU	IGS	IGS	P
Filipendula ulmaria	83870	83905	153774	153809	IRB	IRA	rps19-rpl23	rpl23-trnH-GUG	IGS	IGS	P
Filipendula ulmaria	83879	83908	84823	84852	IRB	IRB	rps19-rpl23	trnI-CAU-ycf2	IGS	IGS	F
Filipendula ulmaria	83879	83908	152751	152780	IRB	IRA	rps19-rpl23	ycf2-trnI-CAU	IGS	IGS	P
Filipendula ulmaria	84687	84724	108111	108148	IRB	IRB	trnI-CAU-ycf2	trnN-GUU-ndhF	IGS	IGS	F
Filipendula ulmaria	84687	84724	129455	129492	IRB	IRA	trnI-CAU-ycf2	ycf1-trnN-GUU	IGS	IGS	P
Filipendula ulmaria	84723	84829	108162	108268	IRB	IRB	trnI-CAU-ycf2	trnN-GUU-ndhF	IGS	IGS	F
Filipendula ulmaria	84723	84829	129335	129441	IRB	IRA	trnI-CAU-ycf2	ycf1-trnN-GUU	IGS	IGS	P
Filipendula ulmaria	84739	84789	99536	99586	IRB	IRB	trnI-CAU-ycf2	trnV-GAC-rrn16	IGS	IGS	P
Filipendula ulmaria	84739	84789	138017	138067	IRB	IRA	trnI-CAU-ycf2	rrn16-trnV-GAC	IGS	IGS	F
Filipendula ulmaria	84757	84789	99554	99586	IRB	IRB	trnI-CAU-ycf2	trnV-GAC-rrn16	IGS	IGS	P
Filipendula ulmaria	84757	84789	138017	138049	IRB	IRA	trnI-CAU-ycf2	rrn16-trnV-GAC	IGS	IGS	F
Filipendula ulmaria	84757	84829	108196	108268	IRB	IRB	trnI-CAU-ycf2	trnN-GUU-ndhF	IGS	IGS	F
Filipendula ulmaria	84757	84829	129335	129407	IRB	IRA	trnI-CAU-ycf2	ycf1-trnN-GUU	IGS	IGS	P
Filipendula ulmaria	84809	84849	153698	153738	IRB	IRA	trnI-CAU-ycf2	rpl23-trnH-GUG	IGS	IGS	P
Filipendula ulmaria	84809	84852	153733	153776	IRB	IRA	trnI-CAU-ycf2	rpl23-trnH-GUG	IGS	IGS	P
Filipendula ulmaria	84810	84841	84852	84883	IRB	IRB	trnI-CAU-ycf2	trnI-CAU-ycf2	IGS	IGS	F
Filipendula ulmaria	84810	84841	108342	108373	IRB	IRB	trnI-CAU-ycf2	trnN-GUU-ndhF	IGS	IGS	F
Filipendula ulmaria	84810	84841	129230	129261	IRB	IRA	trnI-CAU-ycf2	ycf1-trnN-GUU	IGS	IGS	P
Filipendula ulmaria	84810	84841	152720	152751	IRB	IRA	trnI-CAU-ycf2	ycf2-trnI-CAU	IGS	IGS	P
Filipendula ulmaria	84812	84841	108126	108155	IRB	IRB	trnI-CAU-ycf2	trnN-GUU-ndhF	IGS	IGS	F
Filipendula ulmaria	84812	84841	129448	129477	IRB	IRA	trnI-CAU-ycf2	ycf1-trnN-GUU	IGS	IGS	P
Filipendula ulmaria	84814	84844	107968	107998	IRB	IRB	trnI-CAU-ycf2	trnN-GUU-ndhF	IGS	IGS	F
Filipendula ulmaria	84814	84844	108006	108036	IRB	IRB	trnI-CAU-ycf2	trnN-GUU-ndhF	IGS	IGS	F
Filipendula ulmaria	84814	84844	129567	129597	IRB	IRA	trnI-CAU-ycf2	ycf1-trnN-GUU	IGS	IGS	P
Filipendula ulmaria	84814	84844	129605	129635	IRB	IRA	trnI-CAU-ycf2	ycf1-trnN-GUU	IGS	IGS	P
Filipendula ulmaria	84823	84852	153695	153724	IRB	IRA	trnI-CAU-ycf2	rpl23-trnH-GUG	IGS	IGS	P
Filipendula ulmaria	84823	84852	153733	153762	IRB	IRA	trnI-CAU-ycf2	rpl23-trnH-GUG	IGS	IGS	P
Filipendula ulmaria	84823	84852	153771	153800	IRB	IRA	trnI-CAU-ycf2	rpl23-trnH-GUG	IGS	IGS	P
Filipendula ulmaria	84841	84916	108331	108406	IRB	IRB	trnI-CAU-ycf2	trnN-GUU-ndhF	IGS	IGS	F
Filipendula ulmaria	84841	84916	129197	129272	IRB	IRA	trnI-CAU-ycf2	ycf1-trnN-GUU	IGS	IGS	P
Filipendula ulmaria	84852	84883	152762	152793	IRB	IRA	trnI-CAU-ycf2	ycf2-trnI-CAU	IGS	IGS	P
Filipendula ulmaria	84852	84883	153706	153737	IRB	IRA	trnI-CAU-ycf2	rpl23-trnH-GUG	IGS	IGS	P
Filipendula ulmaria	84852	84883	153744	153775	IRB	IRA	trnI-CAU-ycf2	rpl23-trnH-GUG	IGS	IGS	P
Filipendula ulmaria	84856	84892	108128	108164	IRB	IRB	trnI-CAU-ycf2	trnN-GUU-ndhF	IGS	IGS	F
Filipendula ulmaria	84856	84892	129439	129475	IRB	IRA	trnI-CAU-ycf2	ycf1-trnN-GUU	IGS	IGS	F
Filipendula ulmaria	84856	84903	108006	108053	IRB	IRB	trnI-CAU-ycf2	trnN-GUU-ndhF	IGS	IGS	P
Filipendula ulmaria	84856	84903	129550	129597	IRB	IRA	trnI-CAU-ycf2	ycf1-trnN-GUU	IGS	IGS	P
Filipendula ulmaria	84865	84903	108137	108175	IRB	IRB	trnI-CAU-ycf2	trnN-GUU-ndhF	IGS	IGS	F
Filipendula ulmaria	84865	84903	129428	129466	IRB	IRA	trnI-CAU-ycf2	ycf1-trnN-GUU	IGS	IGS	P
Filipendula ulmaria	84873	84903	108145	108175	IRB	IRB	trnI-CAU-ycf2	trnN-GUU-ndhF	IGS	IGS	F
Filipendula ulmaria	84873	84903	129428	129458	IRB	IRA	trnI-CAU-ycf2	ycf1-trnN-GUU	IGS	IGS	P
Filipendula ulmaria	84910	84972	108401	108463	IRB	IRB	trnI-CAU-ycf2	trnN-GUU-ndhF	IGS	IGS	F
Filipendula ulmaria	84910	84972	129140	129202	IRB	IRA	trnI-CAU-ycf2	ycf1-trnN-GUU	IGS	IGS	P
Filipendula ulmaria	84938	84996	108071	108129	IRB	IRB	trnI-CAU-ycf2	trnN-GUU-ndhF	IGS	IGS	F
Filipendula ulmaria	84938	84996	129474	129532	IRB	IRA	trnI-CAU-ycf2	ycf1-trnN-GUU	IGS	IGS	P
Filipendula ulmaria	84963	84996	108096	108129	IRB	IRB	trnI-CAU-ycf2	trnN-GUU-ndhF	IGS	IGS	F
Filipendula ulmaria	84963	84996	129474	129507	IRB	IRA	trnI-CAU-ycf2	ycf1-trnN-GUU	IGS	IGS	P
Filipendula ulmaria	86645	86688	86672	86715	IRB	IRB	ycf2	ycf2	exon	exon	F
Filipendula ulmaria	86645	86688	150888	150931	IRB	IRA	ycf2	ycf2	exon	exon	P
Filipendula ulmaria	86653	86688	86680	86715	IRB	IRB	ycf2	ycf2	exon	exon	F
Filipendula ulmaria	86653	86688	150888	150923	IRB	IRA	ycf2	ycf2	exon	exon	P
Filipendula ulmaria	86672	86715	150915	150958	IRB	IRA	ycf2	ycf2	exon	exon	P
Filipendula ulmaria	86680	86715	150915	150950	IRB	IRA	ycf2	ycf2	exon	exon	P
Filipendula ulmaria	86715	86749	86736	86770	IRB	IRB	ycf2	ycf2	exon	exon	F
Filipendula ulmaria	86715	86749	150833	150867	IRB	IRA	ycf2	ycf2	exon	exon	P
Filipendula ulmaria	86715	86751	86790	86826	IRB	IRB	ycf2	ycf2	exon	exon	F
Filipendula ulmaria	86715	86751	150777	150813	IRB	IRA	ycf2	ycf2	exon	exon	P
Filipendula ulmaria	86723	86770	86777	86824	IRB	IRB	ycf2	ycf2	exon	exon	F
Filipendula ulmaria	86723	86770	150779	150826	IRB	IRA	ycf2	ycf2	exon	exon	P
Filipendula ulmaria	86734	86770	86788	86824	IRB	IRB	ycf2	ycf2	exon	exon	F
Filipendula ulmaria	86734	86770	150779	150815	IRB	IRA	ycf2	ycf2	exon	exon	P
Filipendula ulmaria	86736	86770	150854	150888	IRB	IRA	ycf2	ycf2	exon	exon	P
Filipendula ulmaria	86777	86824	150833	150880	IRB	IRA	ycf2	ycf2	exon	exon	P
Filipendula ulmaria	86788	86824	150833	150869	IRB	IRA	ycf2	ycf2	exon	exon	P
Filipendula ulmaria	86790	86826	150852	150888	IRB	IRA	ycf2	ycf2	exon	exon	P
Filipendula ulmaria	86899	86928	86911	86940	IRB	IRB	ycf2	ycf2	exon	exon	F
Filipendula ulmaria	86899	86928	150663	150692	IRB	IRA	ycf2	ycf2	exon	exon	P
Filipendula ulmaria	86906	86940	86906	86940	IRB	IRB	ycf2	ycf2	exon	exon	R
Filipendula ulmaria	86906	86940	150663	150697	IRB	IRA	ycf2	ycf2	exon	exon	C
Filipendula ulmaria	86911	86940	150675	150704	IRB	IRA	ycf2	ycf2	exon	exon	P
Filipendula ulmaria	96387	96426	120264	120303	IRB	SSC	rps12-trnV-GAC	ndhA	IGS	exon	F
Filipendula ulmaria	97861	97912	97903	97954	IRB	IRB	rps12-trnV-GAC	rps12-trnV-GAC	IGS	IGS	F
Filipendula ulmaria	97861	97912	139649	139700	IRB	IRA	rps12-trnV-GAC	trnV-GAC-rps12	IGS	IGS	P
Filipendula ulmaria	97903	97954	139691	139742	IRB	IRA	rps12-trnV-GAC	trnV-GAC-rps12	IGS	IGS	P
Filipendula ulmaria	99536	99586	108178	108228	IRB	IRB	trnV-GAC-rrn16	trnN-GUU-ndhF	IGS	IGS	F
Filipendula ulmaria	99536	99586	129375	129425	IRB	IRA	trnV-GAC-rrn16	ycf1-trnN-GUU	IGS	IGS	P
Filipendula ulmaria	99536	99586	152814	152864	IRB	IRA	trnV-GAC-rrn16	ycf2-trnI-CAU	IGS	IGS	P
Filipendula ulmaria	99554	99586	152814	152846	IRB	IRA	trnV-GAC-rrn16	ycf2-trnI-CAU	IGS	IGS	P
Filipendula ulmaria	106563	106592	106595	106624	IRB	IRB	rrn4.5-rrn5	rrn4.5-rrn5	IGS	IGS	F
Filipendula ulmaria	106563	106592	130979	131008	IRB	IRA	rrn4.5-rrn5	rrn5-rrn4.5	IGS	IGS	P
Filipendula ulmaria	106595	106624	131011	131040	IRB	IRA	rrn4.5-rrn5	rrn5-rrn4.5	IGS	IGS	P
Filipendula ulmaria	107964	107995	108124	108155	IRB	IRB	trnN-GUU-ndhF	trnN-GUU-ndhF	IGS	IGS	F
Filipendula ulmaria	107964	107995	129448	129479	IRB	IRA	trnN-GUU-ndhF	ycf1-trnN-GUU	IGS	IGS	P
Filipendula ulmaria	107966	107995	108004	108033	IRB	IRB	trnN-GUU-ndhF	trnN-GUU-ndhF	IGS	IGS	P
Filipendula ulmaria	107966	107995	129570	129599	IRB	IRA	trnN-GUU-ndhF	ycf1-trnN-GUU	IGS	IGS	F
Filipendula ulmaria	107966	107996	153781	153811	IRB	IRA	trnN-GUU-ndhF	rpl23-trnH-GUG	IGS	IGS	P
Filipendula ulmaria	107968	107998	152759	152789	IRB	IRA	trnN-GUU-ndhF	ycf2-trnI-CAU	IGS	IGS	P
Filipendula ulmaria	107968	107998	153703	153733	IRB	IRA	trnN-GUU-ndhF	rpl23-trnH-GUG	IGS	IGS	P
Filipendula ulmaria	107968	107998	153741	153771	IRB	IRA	trnN-GUU-ndhF	rpl23-trnH-GUG	IGS	IGS	P
Filipendula ulmaria	107995	108030	153785	153820	IRB	IRA	trnN-GUU-ndhF	rpl23-trnH-GUG	IGS	IGS	P
Filipendula ulmaria	108004	108033	129608	129637	IRB	IRA	trnN-GUU-ndhF	ycf1-trnN-GUU	IGS	IGS	P
Filipendula ulmaria	108005	108056	108127	108178	IRB	IRB	trnN-GUU-ndhF	trnN-GUU-ndhF	IGS	IGS	F
Filipendula ulmaria	108005	108056	129425	129476	IRB	IRA	trnN-GUU-ndhF	ycf1-trnN-GUU	IGS	IGS	P
Filipendula ulmaria	108006	108036	152759	152789	IRB	IRA	trnN-GUU-ndhF	ycf2-trnI-CAU	IGS	IGS	F
Filipendula ulmaria	108006	108053	108346	108393	IRB	IRB	trnN-GUU-ndhF	trnN-GUU-ndhF	IGS	IGS	P
Filipendula ulmaria	108006	108053	129210	129257	IRB	IRA	trnN-GUU-ndhF	ycf1-trnN-GUU	IGS	IGS	P
Filipendula ulmaria	108006	108053	152700	152747	IRB	IRA	trnN-GUU-ndhF	ycf2-trnI-CAU	IGS	IGS	P
Filipendula ulmaria	108015	108056	108137	108178	IRB	IRB	trnN-GUU-ndhF	trnN-GUU-ndhF	IGS	IGS	F
Filipendula ulmaria	108015	108056	129425	129466	IRB	IRA	trnN-GUU-ndhF	ycf1-trnN-GUU	IGS	IGS	P
Filipendula ulmaria	108023	108056	108145	108178	IRB	IRB	trnN-GUU-ndhF	trnN-GUU-ndhF	IGS	IGS	F
Filipendula ulmaria	108023	108056	129425	129458	IRB	IRA	trnN-GUU-ndhF	ycf1-trnN-GUU	IGS	IGS	P
Filipendula ulmaria	108071	108105	108429	108463	IRB	IRB	trnN-GUU-ndhF	trnN-GUU-ndhF	IGS	IGS	F
Filipendula ulmaria	108071	108105	129140	129174	IRB	IRA	trnN-GUU-ndhF	ycf1-trnN-GUU	IGS	IGS	P
Filipendula ulmaria	108071	108129	152607	152665	IRB	IRA	trnN-GUU-ndhF	ycf2-trnI-CAU	IGS	IGS	P
Filipendula ulmaria	108096	108129	152607	152640	IRB	IRA	trnN-GUU-ndhF	ycf2-trnI-CAU	IGS	IGS	P
Filipendula ulmaria	108111	108148	152879	152916	IRB	IRA	trnN-GUU-ndhF	ycf2-trnI-CAU	IGS	IGS	P
Filipendula ulmaria	108124	108155	129608	129639	IRB	IRA	trnN-GUU-ndhF	ycf1-trnN-GUU	IGS	IGS	P
Filipendula ulmaria	108126	108155	152762	152791	IRB	IRA	trnN-GUU-ndhF	ycf2-trnI-CAU	IGS	IGS	P
Filipendula ulmaria	108127	108178	129547	129598	IRB	IRA	trnN-GUU-ndhF	ycf1-trnN-GUU	IGS	IGS	P
Filipendula ulmaria	108128	108158	153703	153733	IRB	IRA	trnN-GUU-ndhF	rpl23-trnH-GUG	IGS	IGS	P
Filipendula ulmaria	108128	108158	153741	153771	IRB	IRA	trnN-GUU-ndhF	rpl23-trnH-GUG	IGS	IGS	P
Filipendula ulmaria	108128	108164	108346	108382	IRB	IRB	trnN-GUU-ndhF	trnN-GUU-ndhF	IGS	IGS	F
Filipendula ulmaria	108128	108164	129221	129257	IRB	IRA	trnN-GUU-ndhF	ycf1-trnN-GUU	IGS	IGS	P
Filipendula ulmaria	108128	108164	152711	152747	IRB	IRA	trnN-GUU-ndhF	ycf2-trnI-CAU	IGS	IGS	P
Filipendula ulmaria	108137	108175	108355	108393	IRB	IRB	trnN-GUU-ndhF	trnN-GUU-ndhF	IGS	IGS	F
Filipendula ulmaria	108137	108175	129210	129248	IRB	IRA	trnN-GUU-ndhF	ycf1-trnN-GUU	IGS	IGS	P
Filipendula ulmaria	108137	108175	152700	152738	IRB	IRA	trnN-GUU-ndhF	ycf2-trnI-CAU	IGS	IGS	P
Filipendula ulmaria	108137	108178	129547	129588	IRB	IRA	trnN-GUU-ndhF	ycf1-trnN-GUU	IGS	IGS	P
Filipendula ulmaria	108145	108175	108363	108393	IRB	IRB	trnN-GUU-ndhF	trnN-GUU-ndhF	IGS	IGS	F
Filipendula ulmaria	108145	108175	129210	129240	IRB	IRA	trnN-GUU-ndhF	ycf1-trnN-GUU	IGS	IGS	P
Filipendula ulmaria	108145	108175	152700	152730	IRB	IRA	trnN-GUU-ndhF	ycf2-trnI-CAU	IGS	IGS	P
Filipendula ulmaria	108145	108178	129547	129580	IRB	IRA	trnN-GUU-ndhF	ycf1-trnN-GUU	IGS	IGS	P
Filipendula ulmaria	108162	108268	152774	152880	IRB	IRA	trnN-GUU-ndhF	ycf2-trnI-CAU	IGS	IGS	P
Filipendula ulmaria	108178	108228	138017	138067	IRB	IRA	trnN-GUU-ndhF	rrn16-trnV-GAC	IGS	IGS	P
Filipendula ulmaria	108196	108268	152774	152846	IRB	IRA	trnN-GUU-ndhF	ycf2-trnI-CAU	IGS	IGS	P
Filipendula ulmaria	108331	108406	152687	152762	IRB	IRA	trnN-GUU-ndhF	ycf2-trnI-CAU	IGS	IGS	P
Filipendula ulmaria	108342	108373	152762	152793	IRB	IRA	trnN-GUU-ndhF	ycf2-trnI-CAU	IGS	IGS	P
Filipendula ulmaria	108342	108373	153706	153737	IRB	IRA	trnN-GUU-ndhF	rpl23-trnH-GUG	IGS	IGS	P
Filipendula ulmaria	108342	108373	153744	153775	IRB	IRA	trnN-GUU-ndhF	rpl23-trnH-GUG	IGS	IGS	P
Filipendula ulmaria	108346	108382	129439	129475	IRB	IRA	trnN-GUU-ndhF	ycf1-trnN-GUU	IGS	IGS	P
Filipendula ulmaria	108346	108393	129550	129597	IRB	IRA	trnN-GUU-ndhF	ycf1-trnN-GUU	IGS	IGS	P
Filipendula ulmaria	108355	108393	129428	129466	IRB	IRA	trnN-GUU-ndhF	ycf1-trnN-GUU	IGS	IGS	P
Filipendula ulmaria	108363	108393	129428	129458	IRB	IRA	trnN-GUU-ndhF	ycf1-trnN-GUU	IGS	IGS	P
Filipendula ulmaria	108401	108463	152631	152693	IRB	IRA	trnN-GUU-ndhF	ycf2-trnI-CAU	IGS	IGS	P
Filipendula ulmaria	108429	108463	129498	129532	IRB	IRA	trnN-GUU-ndhF	ycf1-trnN-GUU	IGS	IGS	P
Filipendula ulmaria	109206	109280	109275	109349	IRB	IRB	trnN-GUU-ndhF	trnN-GUU-ndhF	IGS	IGS	F
Filipendula ulmaria	109206	109280	128254	128328	IRB	IRA	trnN-GUU-ndhF	ycf1	IGS	exon	P
Filipendula ulmaria	109229	109280	109298	109349	IRB	IRB	trnN-GUU-ndhF	trnN-GUU-ndhF	IGS	IGS	F
Filipendula ulmaria	109229	109280	128254	128305	IRB	IRA	trnN-GUU-ndhF	ycf1	IGS	exon	P
Filipendula ulmaria	109254	109284	109323	109353	IRB	IRB	trnN-GUU-ndhF	trnN-GUU-ndhF	IGS	IGS	F
Filipendula ulmaria	109254	109284	128250	128280	IRB	IRA	trnN-GUU-ndhF	ycf1	IGS	exon	P
Filipendula ulmaria	109275	109349	128323	128397	IRB	IRA	trnN-GUU-ndhF	ycf1	IGS	exon	P
Filipendula ulmaria	109298	109349	128323	128374	IRB	IRA	trnN-GUU-ndhF	ycf1	IGS	exon	P
Filipendula ulmaria	109323	109353	128319	128349	IRB	IRA	trnN-GUU-ndhF	ycf1	IGS	exon	P
Filipendula ulmaria	110291	110322	110306	110337	SSC	SSC	trnN-GUU-ndhF	trnN-GUU-ndhF	IGS	IGS	F
Filipendula ulmaria	110523	110552	126022	126051	SSC	SSC	trnN-GUU-ndhF	ycf1	IGS	exon	P
Filipendula ulmaria	110523	110572	110584	110633	SSC	SSC	trnN-GUU-ndhF	ndhF	IGS	exon	R
Filipendula ulmaria	110604	110634	126022	126052	SSC	SSC	ndhF	ycf1	exon	exon	C
Filipendula ulmaria	111230	111267	111230	111267	SSC	SSC	ndhF	ndhF	exon	exon	P
Filipendula ulmaria	113754	113783	113756	113785	SSC	SSC	ndhF-trnL-UAG	ndhF-trnL-UAG	IGS	IGS	P
Filipendula ulmaria	117036	117067	117046	117077	SSC	SSC	ndhD-psaC	ndhD-psaC	IGS	IGS	P
Filipendula ulmaria	120264	120303	141177	141216	SSC	IRA	ndhA	trnV-GAC-rps12	intron	IGS	P
Filipendula ulmaria	124656	124697	124683	124724	SSC	SSC	ycf1	ycf1	exon	exon	F
Filipendula ulmaria	126005	126036	126222	126253	SSC	SSC	ycf1	ycf1	exon	exon	F
Filipendula ulmaria	128254	128328	128323	128397	IRA	IRA	ycf1	ycf1	exon	exon	F
Filipendula ulmaria	128282	128328	128351	128397	IRA	IRA	ycf1	ycf1	exon	exon	F
Filipendula ulmaria	129140	129174	129498	129532	IRA	IRA	ycf1-trnN-GUU	ycf1-trnN-GUU	IGS	IGS	F
Filipendula ulmaria	129140	129202	152631	152693	IRA	IRA	ycf1-trnN-GUU	ycf2-trnI-CAU	IGS	IGS	F
Filipendula ulmaria	129197	129272	152687	152762	IRA	IRA	ycf1-trnN-GUU	ycf2-trnI-CAU	IGS	IGS	F
Filipendula ulmaria	129210	129248	129428	129466	IRA	IRA	ycf1-trnN-GUU	ycf1-trnN-GUU	IGS	IGS	F
Filipendula ulmaria	129210	129257	129550	129597	IRA	IRA	ycf1-trnN-GUU	ycf1-trnN-GUU	IGS	IGS	F
Filipendula ulmaria	129221	129257	129439	129475	IRA	IRA	ycf1-trnN-GUU	ycf1-trnN-GUU	IGS	IGS	F
Filipendula ulmaria	129221	129257	129561	129597	IRA	IRA	ycf1-trnN-GUU	ycf1-trnN-GUU	IGS	IGS	F
Filipendula ulmaria	129230	129261	152762	152793	IRA	IRA	ycf1-trnN-GUU	ycf2-trnI-CAU	IGS	IGS	F
Filipendula ulmaria	129230	129261	153706	153737	IRA	IRA	ycf1-trnN-GUU	rpl23-trnH-GUG	IGS	IGS	F
Filipendula ulmaria	129230	129261	153744	153775	IRA	IRA	ycf1-trnN-GUU	rpl23-trnH-GUG	IGS	IGS	F
Filipendula ulmaria	129335	129441	152774	152880	IRA	IRA	ycf1-trnN-GUU	ycf2-trnI-CAU	IGS	IGS	F
Filipendula ulmaria	129375	129425	138017	138067	IRA	IRA	ycf1-trnN-GUU	rrn16-trnV-GAC	IGS	IGS	F
Filipendula ulmaria	129409	129441	152848	152880	IRA	IRA	ycf1-trnN-GUU	ycf2-trnI-CAU	IGS	IGS	F
Filipendula ulmaria	129425	129476	129547	129598	IRA	IRA	ycf1-trnN-GUU	ycf1-trnN-GUU	IGS	IGS	F
Filipendula ulmaria	129428	129466	152700	152738	IRA	IRA	ycf1-trnN-GUU	ycf2-trnI-CAU	IGS	IGS	F
Filipendula ulmaria	129439	129475	152711	152747	IRA	IRA	ycf1-trnN-GUU	ycf2-trnI-CAU	IGS	IGS	F
Filipendula ulmaria	129445	129475	153703	153733	IRA	IRA	ycf1-trnN-GUU	rpl23-trnH-GUG	IGS	IGS	F
Filipendula ulmaria	129445	129475	153741	153771	IRA	IRA	ycf1-trnN-GUU	rpl23-trnH-GUG	IGS	IGS	F
Filipendula ulmaria	129448	129477	152762	152791	IRA	IRA	ycf1-trnN-GUU	ycf2-trnI-CAU	IGS	IGS	F
Filipendula ulmaria	129448	129479	129608	129639	IRA	IRA	ycf1-trnN-GUU	ycf1-trnN-GUU	IGS	IGS	F
Filipendula ulmaria	129455	129492	152879	152916	IRA	IRA	ycf1-trnN-GUU	ycf2-trnI-CAU	IGS	IGS	F
Filipendula ulmaria	129474	129532	152607	152665	IRA	IRA	ycf1-trnN-GUU	ycf2-trnI-CAU	IGS	IGS	F
Filipendula ulmaria	129550	129597	152700	152747	IRA	IRA	ycf1-trnN-GUU	ycf2-trnI-CAU	IGS	IGS	F
Filipendula ulmaria	129561	129597	152711	152747	IRA	IRA	ycf1-trnN-GUU	ycf2-trnI-CAU	IGS	IGS	F
Filipendula ulmaria	129567	129597	152759	152789	IRA	IRA	ycf1-trnN-GUU	ycf2-trnI-CAU	IGS	IGS	F
Filipendula ulmaria	129570	129599	129608	129637	IRA	IRA	ycf1-trnN-GUU	ycf1-trnN-GUU	IGS	IGS	F
Filipendula ulmaria	129573	129608	153785	153820	IRA	IRA	ycf1-trnN-GUU	rpl23-trnH-GUG	IGS	IGS	F
Filipendula ulmaria	129605	129635	152759	152789	IRA	IRA	ycf1-trnN-GUU	ycf2-trnI-CAU	IGS	IGS	F
Filipendula ulmaria	129605	129635	153703	153733	IRA	IRA	ycf1-trnN-GUU	rpl23-trnH-GUG	IGS	IGS	F
Filipendula ulmaria	129605	129635	153741	153771	IRA	IRA	ycf1-trnN-GUU	rpl23-trnH-GUG	IGS	IGS	F
Filipendula ulmaria	129607	129637	153781	153811	IRA	IRA	ycf1-trnN-GUU	rpl23-trnH-GUG	IGS	IGS	F
Filipendula ulmaria	130979	131008	131011	131040	IRA	IRA	rrn5-rrn4.5	rrn5-rrn4.5	IGS	IGS	F
Filipendula ulmaria	138017	138067	152814	152864	IRA	IRA	rrn16-trnV-GAC	ycf2-trnI-CAU	IGS	IGS	F
Filipendula ulmaria	139649	139700	139691	139742	IRA	IRA	trnV-GAC-rps12	trnV-GAC-rps12	IGS	IGS	F
Filipendula ulmaria	150663	150692	150675	150704	IRA	IRA	ycf2	ycf2	exon	exon	F
Filipendula ulmaria	150663	150697	150663	150697	IRA	IRA	ycf2	ycf2	exon	exon	R
Filipendula ulmaria	150777	150813	150852	150888	IRA	IRA	ycf2	ycf2	exon	exon	F
Filipendula ulmaria	150779	150826	150833	150880	IRA	IRA	ycf2	ycf2	exon	exon	F
Filipendula ulmaria	150833	150867	150854	150888	IRA	IRA	ycf2	ycf2	exon	exon	F
Filipendula ulmaria	150888	150931	150915	150958	IRA	IRA	ycf2	ycf2	exon	exon	F
Filipendula ulmaria	152720	152751	152762	152793	IRA	IRA	ycf2-trnI-CAU	ycf2-trnI-CAU	IGS	IGS	F
Filipendula ulmaria	152720	152751	153706	153737	IRA	IRA	ycf2-trnI-CAU	rpl23-trnH-GUG	IGS	IGS	F
Filipendula ulmaria	152720	152751	153744	153775	IRA	IRA	ycf2-trnI-CAU	rpl23-trnH-GUG	IGS	IGS	F
Filipendula ulmaria	152751	152780	153771	153800	IRA	IRA	ycf2-trnI-CAU	rpl23-trnH-GUG	IGS	IGS	F
Filipendula ulmaria	152751	152794	153733	153776	IRA	IRA	ycf2-trnI-CAU	rpl23-trnH-GUG	IGS	IGS	F
Filipendula ulmaria	152754	152794	153698	153738	IRA	IRA	ycf2-trnI-CAU	rpl23-trnH-GUG	IGS	IGS	F
Filipendula ulmaria	153698	153733	153774	153809	IRA	IRA	rpl23-trnH-GUG	rpl23-trnH-GUG	IGS	IGS	F
Filipendula ulmaria	153698	153771	153736	153809	IRA	IRA	rpl23-trnH-GUG	rpl23-trnH-GUG	IGS	IGS	F
Filipendula vestita	3195	3224	3217	3246	LSC	LSC	matK-trnK-UUU	matK-trnK-UUU	IGS	IGS	F
Filipendula vestita	4945	4974	4962	4991	LSC	LSC	trnK-UUU-rps16	trnK-UUU-rps16	IGS	IGS	F
Filipendula vestita	4951	4983	4957	4989	LSC	LSC	trnK-UUU-rps16	trnK-UUU-rps16	IGS	IGS	R
Filipendula vestita	7293	7324	7306	7337	LSC	LSC	trnQ-UUG-psbK	ycf2-trnI-CAU	IGS	IGS	F
Filipendula vestita	8311	8342	59504	59535	LSC	LSC	psbI-trnS-GCU	rpl23-trnH-GUG	IGS	IGS	F
Filipendula vestita	8313	8342	61100	61129	LSC	LSC	psbI-trnS-GCU	trnG-GCC-trnS-GGA	IGS	IGS	F
Filipendula vestita	9750	9779	60580	60609	LSC	LSC	trnG-UCC	trnI-CAU-ycf2	exon	IGS	F
Filipendula vestita	14129	14181	108335	108387	LSC	IRB	atpH-atpI	trnN-GUU-ndhF	IGS	IGS	P
Filipendula vestita	14129	14181	129340	129392	LSC	IRA	atpH-atpI	ycf1-trnN-GUU	IGS	IGS	F
Filipendula vestita	14139	14181	108335	108377	LSC	IRB	atpH-atpI	rps12-trnV-GAC	IGS	IGS	P
Filipendula vestita	14139	14181	129350	129392	LSC	IRA	atpH-atpI	trnN-GUU-ndhF	IGS	IGS	F
Filipendula vestita	16317	16368	16317	16368	LSC	LSC	rps2-rpoC2	rps2-rpoC2	IGS	IGS	P
Filipendula vestita	32932	33007	45708	45783	LSC	LSC	trnL-UAA	trnV-GAC-rps12	intron	IGS	F
Filipendula vestita	32932	33007	71129	71204	LSC	LSC	trnL-UAA	ycf4-psaI	intron	IGS	P
Filipendula vestita	32940	33019	45716	45795	LSC	LSC	trnL-UAA	ycf1-trnN-GUU	intron	IGS	F
Filipendula vestita	32940	33019	71117	71196	LSC	LSC	trnL-UAA	ycf2-trnI-CAU	intron	IGS	P
Filipendula vestita	32978	33019	45754	45795	LSC	LSC	trnL-UAA	ycf2-trnI-CAU	intron	IGS	F
Filipendula vestita	32978	33019	71117	71158	LSC	LSC	trnL-UAA	ycf2-trnI-CAU	intron	IGS	P
Filipendula vestita	33095	33256	71303	71464	LSC	LSC	trnL-UAA	trnN-GUU-ndhF	intron	IGS	F
Filipendula vestita	33104	33256	71312	71464	LSC	LSC	trnL-UAA	rpl23-trnH-GUG	intron	IGS	F
Filipendula vestita	33250	33309	71464	71523	LSC	LSC	trnL-UAA	psaI-accD	intron	IGS	F
Filipendula vestita	33276	33320	71490	71534	LSC	LSC	trnL-UAA	ycf1-trnN-GUU	intron	IGS	F
Filipendula vestita	34527	34564	34527	34564	LSC	LSC	trnT-UGU-rps12	trnT-UGU-rps12	IGS	IGS	P
Filipendula vestita	35041	35093	45346	45398	LSC	LSC	trnT-UGU-rps12	ycf4-psaI	IGS	IGS	P
Filipendula vestita	35053	35093	45346	45386	LSC	LSC	trnT-UGU-rps12	rps2-rpoC2	IGS	IGS	P
Filipendula vestita	35099	35128	45312	45341	LSC	LSC	trnT-UGU-rps12	psbM-trnD-GUC	IGS	IGS	P
Filipendula vestita	35124	35153	47548	47577	LSC	LSC	trnT-UGU-rps12	accD-trnV-UAC	IGS	IGS	F
Filipendula vestita	35137	35166	47526	47555	LSC	LSC	trnT-UGU-rps12	accD-trnV-UAC	IGS	IGS	P
Filipendula vestita	37187	37217	37213	37243	LSC	LSC	rps18-rpl33	psbM-trnD-GUC	IGS	IGS	F
Filipendula vestita	42097	42127	42120	42150	LSC	LSC	psbJ-petA	trnE-UUC-trnT-GGU	IGS	IGS	F
Filipendula vestita	45626	45677	45626	45677	LSC	LSC	psaI-accD	psaI-accD	IGS	IGS	P
Filipendula vestita	45683	45810	71102	71229	LSC	LSC	psaI-accD	rpl23-trnH-GUG	IGS	IGS	P
Filipendula vestita	45815	45853	71058	71096	LSC	LSC	psaI-accD	rpl23-trnH-GUG	IGS	IGS	P
Filipendula vestita	45825	45864	71047	71086	LSC	LSC	psaI-accD	clpP-psbB	IGS	IGS	P
Filipendula vestita	45841	45891	71020	71070	LSC	LSC	psaI-accD	ycf1	IGS	exon	P
Filipendula vestita	45855	45891	71020	71056	LSC	LSC	psaI-accD	ycf1-trnN-GUU	IGS	IGS	P
Filipendula vestita	45866	45895	71016	71045	LSC	LSC	psaI-accD	ycf2-trnL-CAA	IGS	IGS	P
Filipendula vestita	45968	45997	45999	46028	LSC	LSC	psaI-accD	psbZ-trnG-GCC	IGS	IGS	P
Filipendula vestita	46786	46824	46816	46854	LSC	LSC	accD	rpl23-trnH-GUG	exon	IGS	F
Filipendula vestita	46797	46832	46827	46862	LSC	LSC	accD	trnN-GUU-ndhF	exon	IGS	F
Filipendula vestita	46808	46837	46838	46867	LSC	LSC	accD	trnG-GCC	exon	exon	F
Filipendula vestita	53222	53253	53222	53253	LSC	LSC	rbcL-psbM	rpl23-trnH-GUG	IGS	IGS	R
Filipendula vestita	53223	53252	53226	53255	LSC	LSC	rbcL-psbM	rbcL-psbM	IGS	IGS	F
Filipendula vestita	54298	54327	54300	54329	LSC	LSC	psbM-trnD-GUC	psbM-trnD-GUC	IGS	IGS	F
Filipendula vestita	55058	55088	55096	55126	LSC	LSC	trnE-UUC-trnT-GGU	trnE-UUC-trnT-GGU	IGS	IGS	P
Filipendula vestita	55433	55467	55433	55467	LSC	LSC	trnE-UUC-trnT-GGU	trnE-UUC-trnT-GGU	IGS	IGS	R
Filipendula vestita	59506	59535	61100	61129	LSC	LSC	psbC-trnS-UGA	trnG-GCC-trnS-GGA	IGS	IGS	F
Filipendula vestita	60410	60441	60410	60441	LSC	LSC	psbZ-trnG-GCC	rpl23-trnH-GUG	IGS	IGS	C
Filipendula vestita	60410	60442	60410	60442	LSC	LSC	psbZ-trnG-GCC	trnN-GUU-ndhF	IGS	IGS	R
Filipendula vestita	60410	60442	60411	60443	LSC	LSC	psbZ-trnG-GCC	ndhF-trnL-UAG	IGS	IGS	P
Filipendula vestita	62860	62898	96488	96526	LSC	IRB	ycf3	rps12-trnV-GAC	intron	IGS	P
Filipendula vestita	62860	62898	141201	141239	LSC	IRA	ycf3	trnV-GAC-rps12	intron	IGS	F
Filipendula vestita	62861	62898	120300	120337	LSC	SSC	ycf3	ycf2	intron	exon	P
Filipendula vestita	64722	64751	91716	91745	LSC	IRB	ycf3-psaA	trnN-GUU-ndhF	IGS	IGS	P
Filipendula vestita	64722	64751	145982	146011	LSC	IRA	ycf3-psaA	trnL-CAA-ycf2	IGS	IGS	F
Filipendula vestita	65722	65762	67946	67986	LSC	LSC	psaA	trnT-UGU-rps12	exon	IGS	F
Filipendula vestita	65733	65762	67957	67986	LSC	LSC	psaA	ycf2	exon	exon	F
Filipendula vestita	70870	70901	89422	89453	LSC	IRB	clpP	rpl23-trnH-GUG	exon	IGS	P
Filipendula vestita	70870	70901	148274	148305	LSC	IRA	clpP	rbcL-psbM	exon	IGS	F
Filipendula vestita	70878	70908	89430	89460	LSC	IRB	clpP	rps19-rpl23	exon	IGS	F
Filipendula vestita	70878	70908	148267	148297	LSC	IRA	clpP	ycf1-trnN-GUU	exon	IGS	P
Filipendula vestita	70886	70934	89438	89486	LSC	IRB	clpP	ycf2-trnI-CAU	exon	IGS	P
Filipendula vestita	70886	70934	148241	148289	LSC	IRA	clpP	rpl23-trnH-GUG	exon	IGS	F
Filipendula vestita	70899	70934	89451	89486	LSC	IRB	clpP	ycf1-trnN-GUU	exon	IGS	F
Filipendula vestita	70899	70934	148241	148276	LSC	IRA	clpP	ycf2-trnI-CAU	exon	IGS	P
Filipendula vestita	70931	71008	89462	89539	LSC	IRB	clpP	rpl23-trnH-GUG	exon	IGS	F
Filipendula vestita	70931	71008	148188	148265	LSC	IRA	clpP	trnN-GUU-ndhF	exon	IGS	P
Filipendula vestita	74655	74687	83903	83935	LSC	IRB	petB	rps19-rpl23	intron	IGS	F
Filipendula vestita	74655	74687	84847	84879	LSC	IRB	petB	trnI-CAU-ycf2	intron	IGS	P
Filipendula vestita	74655	74687	152848	152880	LSC	IRA	petB	ycf1-trnN-GUU	intron	IGS	F
Filipendula vestita	74655	74687	153792	153824	LSC	IRA	petB	rpl23-trnH-GUG	intron	IGS	P
Filipendula vestita	74655	74693	83859	83897	LSC	IRB	petB	rpl23-trnH-GUG	intron	IGS	P
Filipendula vestita	74655	74693	153830	153868	LSC	IRA	petB	rpl23-trnH-GUG	intron	IGS	F
Filipendula vestita	74659	74689	108029	108059	LSC	IRB	petB	trnI-CAU-ycf2	intron	IGS	P
Filipendula vestita	74659	74689	129668	129698	LSC	IRA	petB	ycf1-trnN-GUU	intron	IGS	F
Filipendula vestita	74663	74693	83859	83889	LSC	IRB	petB	rps19-rpl23	intron	IGS	F
Filipendula vestita	74663	74693	108063	108093	LSC	IRB	petB	trnN-GUU-ndhF	intron	IGS	P
Filipendula vestita	74663	74693	129634	129664	LSC	IRA	petB	ycf1-trnN-GUU	intron	IGS	P
Filipendula vestita	74663	74693	153838	153868	LSC	IRA	petB	rpl23-trnH-GUG	intron	IGS	F
Filipendula vestita	83854	83892	108058	108096	IRB	IRB	rps19-rpl23	trnN-GUU-ndhF	IGS	IGS	F
Filipendula vestita	83854	83892	129631	129669	IRB	IRA	rps19-rpl23	trnN-GUU-ndhF	IGS	IGS	P
Filipendula vestita	83864	83893	108191	108220	IRB	IRB	rps19-rpl23	ycf1-trnN-GUU	IGS	IGS	F
Filipendula vestita	83864	83893	129507	129536	IRB	IRA	rps19-rpl23	ycf1-trnN-GUU	IGS	IGS	P
Filipendula vestita	83865	83900	83903	83938	IRB	IRB	rps19-rpl23	ycf1-trnN-GUU	IGS	IGS	P
Filipendula vestita	83865	83900	153789	153824	IRB	IRA	rps19-rpl23	rpl23-trnH-GUG	IGS	IGS	F
Filipendula vestita	83865	83903	84847	84885	IRB	IRB	rps19-rpl23	trnI-CAU-ycf2	IGS	IGS	F
Filipendula vestita	83865	83903	152842	152880	IRB	IRA	rps19-rpl23	ycf1-trnN-GUU	IGS	IGS	P
Filipendula vestita	83874	83903	84856	84885	IRB	IRB	rps19-rpl23	trnI-CAU-ycf2	IGS	IGS	F
Filipendula vestita	83874	83903	152842	152871	IRB	IRA	rps19-rpl23	ycf2-trnI-CAU	IGS	IGS	P
Filipendula vestita	83898	83938	84842	84882	IRB	IRB	rps19-rpl23	psbZ-trnG-GCC	IGS	IGS	F
Filipendula vestita	83898	83938	152845	152885	IRB	IRA	rps19-rpl23	ycf2-trnI-CAU	IGS	IGS	P
Filipendula vestita	83899	83930	84885	84916	IRB	IRB	rps19-rpl23	rpl23-trnH-GUG	IGS	IGS	F
Filipendula vestita	83899	83930	108406	108437	IRB	IRB	rps19-rpl23	rpl23-trnH-GUG	IGS	IGS	F
Filipendula vestita	83899	83930	129290	129321	IRB	IRA	rps19-rpl23	rpl23-trnH-GUG	IGS	IGS	P
Filipendula vestita	83899	83930	152811	152842	IRB	IRA	rps19-rpl23	ycf2-trnI-CAU	IGS	IGS	P
Filipendula vestita	83903	83933	108031	108061	IRB	IRB	rps19-rpl23	trnN-GUU-ndhF	IGS	IGS	P
Filipendula vestita	83903	83933	108069	108099	IRB	IRB	rps19-rpl23	trnN-GUU-ndhF	IGS	IGS	F
Filipendula vestita	83903	83933	108192	108222	IRB	IRB	rps19-rpl23	trnN-GUU-ndhF	IGS	IGS	F
Filipendula vestita	83903	83933	129505	129535	IRB	IRA	rps19-rpl23	trnN-GUU-ndhF	IGS	IGS	F
Filipendula vestita	83903	83933	129628	129658	IRB	IRA	rps19-rpl23	ycf1-trnN-GUU	IGS	IGS	P
Filipendula vestita	83903	83933	129666	129696	IRB	IRA	rps19-rpl23	ycf1-trnN-GUU	IGS	IGS	P
Filipendula vestita	83903	83938	153827	153862	IRB	IRA	rps19-rpl23	rpl23-trnH-GUG	IGS	IGS	P
Filipendula vestita	84720	84757	108175	108212	IRB	IRB	trnI-CAU-ycf2	ycf1-trnN-GUU	IGS	IGS	F
Filipendula vestita	84720	84757	129515	129552	IRB	IRA	trnI-CAU-ycf2	ycf1-trnN-GUU	IGS	IGS	P
Filipendula vestita	84756	84864	108226	108334	IRB	IRB	trnI-CAU-ycf2	ycf1-trnN-GUU	IGS	IGS	F
Filipendula vestita	84756	84864	129393	129501	IRB	IRA	trnI-CAU-ycf2	ycf2-trnI-CAU	IGS	IGS	P
Filipendula vestita	84772	84822	99597	99647	IRB	IRB	trnI-CAU-ycf2	trnV-GAC-rrn16	IGS	IGS	P
Filipendula vestita	84772	84822	138080	138130	IRB	IRA	trnI-CAU-ycf2	trnN-GUU-ndhF	IGS	IGS	F
Filipendula vestita	84790	84822	99615	99647	IRB	IRB	trnI-CAU-ycf2	trnV-GAC-rrn16	IGS	IGS	F
Filipendula vestita	84790	84822	138080	138112	IRB	IRA	trnI-CAU-ycf2	ycf1-trnN-GUU	IGS	IGS	P
Filipendula vestita	84790	84864	108260	108334	IRB	IRB	trnI-CAU-ycf2	trnN-GUU-ndhF	IGS	IGS	F
Filipendula vestita	84790	84864	129393	129467	IRB	IRA	trnI-CAU-ycf2	trnV-GAC-rps12	IGS	IGS	P
Filipendula vestita	84842	84882	153789	153829	IRB	IRA	trnI-CAU-ycf2	rpl23-trnH-GUG	IGS	IGS	P
Filipendula vestita	84843	84874	84885	84916	IRB	IRB	trnI-CAU-ycf2	rpl23-trnH-GUG	IGS	IGS	F
Filipendula vestita	84843	84874	108406	108437	IRB	IRB	trnI-CAU-ycf2	rpl23-trnH-GUG	IGS	IGS	F
Filipendula vestita	84843	84874	129290	129321	IRB	IRA	trnI-CAU-ycf2	rpl23-trnH-GUG	IGS	IGS	P
Filipendula vestita	84843	84874	152811	152842	IRB	IRA	trnI-CAU-ycf2	ycf2-trnI-CAU	IGS	IGS	P
Filipendula vestita	84845	84874	108190	108219	IRB	IRB	trnI-CAU-ycf2	trnN-GUU-ndhF	IGS	IGS	F
Filipendula vestita	84845	84874	129508	129537	IRB	IRA	trnI-CAU-ycf2	ycf1-trnN-GUU	IGS	IGS	P
Filipendula vestita	84847	84877	108031	108061	IRB	IRB	trnI-CAU-ycf2	trnN-GUU-ndhF	IGS	IGS	P
Filipendula vestita	84847	84877	108069	108099	IRB	IRB	trnI-CAU-ycf2	trnN-GUU-ndhF	IGS	IGS	F
Filipendula vestita	84847	84877	129628	129658	IRB	IRA	trnI-CAU-ycf2	ycf1-trnN-GUU	IGS	IGS	F
Filipendula vestita	84847	84877	129666	129696	IRB	IRA	trnI-CAU-ycf2	ycf1-trnN-GUU	IGS	IGS	P
Filipendula vestita	84847	84885	153824	153862	IRB	IRA	trnI-CAU-ycf2	rpl23-trnH-GUG	IGS	IGS	P
Filipendula vestita	84856	84885	153824	153853	IRB	IRA	trnI-CAU-ycf2	rpl23-trnH-GUG	IGS	IGS	P
Filipendula vestita	84874	84949	108395	108470	IRB	IRB	trnI-CAU-ycf2	trnN-GUU-ndhF	IGS	IGS	F
Filipendula vestita	84874	84949	129257	129332	IRB	IRA	trnI-CAU-ycf2	ycf1-trnN-GUU	IGS	IGS	P
Filipendula vestita	84885	84916	152853	152884	IRB	IRA	trnI-CAU-ycf2	ycf2-trnI-CAU	IGS	IGS	P
Filipendula vestita	84885	84916	153797	153828	IRB	IRA	trnI-CAU-ycf2	rpl23-trnH-GUG	IGS	IGS	P
Filipendula vestita	84891	84936	108071	108116	IRB	IRB	trnI-CAU-ycf2	trnV-GAC-rps12	IGS	IGS	P
Filipendula vestita	84891	84936	108194	108239	IRB	IRB	trnI-CAU-ycf2	ycf2-trnI-CAU	IGS	IGS	F
Filipendula vestita	84891	84936	129488	129533	IRB	IRA	trnI-CAU-ycf2	ycf2-trnI-CAU	IGS	IGS	P
Filipendula vestita	84891	84936	129611	129656	IRB	IRA	trnI-CAU-ycf2	ycf1-trnN-GUU	IGS	IGS	F
Filipendula vestita	84891	84949	108412	108470	IRB	IRB	trnI-CAU-ycf2	ycf1-trnN-GUU	IGS	IGS	F
Filipendula vestita	84891	84949	129257	129315	IRB	IRA	trnI-CAU-ycf2	rrn16-trnV-GAC	IGS	IGS	P
Filipendula vestita	84943	85005	108465	108527	IRB	IRB	trnI-CAU-ycf2	trnN-GUU-ndhF	IGS	IGS	P
Filipendula vestita	84943	85005	129200	129262	IRB	IRA	trnI-CAU-ycf2	rps12-trnV-GAC	IGS	IGS	F
Filipendula vestita	84971	85029	108135	108193	IRB	IRB	trnI-CAU-ycf2	trnN-GUU-ndhF	IGS	IGS	P
Filipendula vestita	84971	85029	129534	129592	IRB	IRA	trnI-CAU-ycf2	rrn16-trnV-GAC	IGS	IGS	F
Filipendula vestita	84996	85029	108160	108193	IRB	IRB	trnI-CAU-ycf2	trnN-GUU-ndhF	IGS	IGS	F
Filipendula vestita	84996	85029	129534	129567	IRB	IRA	trnI-CAU-ycf2	ycf2-trnI-CAU	IGS	IGS	P
Filipendula vestita	86678	86721	86705	86748	IRB	IRB	ycf2	trnN-GUU-ndhF	exon	IGS	F
Filipendula vestita	86678	86721	150979	151022	IRB	IRA	ycf2	ycf1-trnN-GUU	exon	IGS	P
Filipendula vestita	86686	86721	86713	86748	IRB	IRB	ycf2	ycf1-trnN-GUU	exon	IGS	F
Filipendula vestita	86686	86721	150979	151014	IRB	IRA	ycf2	ycf2	exon	exon	P
Filipendula vestita	86705	86748	151006	151049	IRB	IRA	ycf2	ycf1-trnN-GUU	exon	IGS	P
Filipendula vestita	86713	86748	151006	151041	IRB	IRA	ycf2	ycf2	exon	exon	P
Filipendula vestita	86748	86782	86769	86803	IRB	IRB	ycf2	ycf2-trnI-CAU	exon	IGS	P
Filipendula vestita	86748	86782	86823	86857	IRB	IRB	ycf2	ycf2-trnI-CAU	exon	IGS	P
Filipendula vestita	86748	86782	150870	150904	IRB	IRA	ycf2	rpl23-trnH-GUG	exon	IGS	F
Filipendula vestita	86748	86782	150924	150958	IRB	IRA	ycf2	rpl23-trnH-GUG	exon	IGS	P
Filipendula vestita	86748	86784	86877	86913	IRB	IRB	ycf2	ycf2	exon	exon	F
Filipendula vestita	86748	86784	150814	150850	IRB	IRA	ycf2	ycf2	exon	exon	F
Filipendula vestita	86756	86803	86864	86911	IRB	IRB	ycf2	ycf1	exon	exon	F
Filipendula vestita	86756	86803	150816	150863	IRB	IRA	ycf2	ycf2	exon	exon	P
Filipendula vestita	86756	86857	86810	86911	IRB	IRB	ycf2	ycf2-trnI-CAU	exon	IGS	F
Filipendula vestita	86756	86857	150816	150917	IRB	IRA	ycf2	ycf2-trnI-CAU	exon	IGS	P
Filipendula vestita	86767	86803	86875	86911	IRB	IRB	ycf2	ycf2	exon	exon	P
Filipendula vestita	86767	86803	150816	150852	IRB	IRA	ycf2	accD	exon	exon	P
Filipendula vestita	86767	86852	86821	86906	IRB	IRB	ycf2	ycf2-trnI-CAU	exon	IGS	F
Filipendula vestita	86767	86852	150821	150906	IRB	IRA	ycf2	trnN-GUU-ndhF	exon	IGS	F
Filipendula vestita	86769	86803	150945	150979	IRB	IRA	ycf2	rrn16	exon	exon	P
Filipendula vestita	86810	86911	150870	150971	IRB	IRA	ycf2	accD	exon	exon	P
Filipendula vestita	86821	86906	150875	150960	IRB	IRA	ycf2	ycf1-trnN-GUU	exon	IGS	P
Filipendula vestita	86823	86857	150945	150979	IRB	IRA	ycf2	rrn16-trnV-GAC	exon	IGS	P
Filipendula vestita	86864	86911	150924	150971	IRB	IRA	ycf2	ycf2	exon	exon	P
Filipendula vestita	86875	86911	150924	150960	IRB	IRA	ycf2	rps19-rpl23	exon	IGS	P
Filipendula vestita	86877	86913	150943	150979	IRB	IRA	ycf2	ycf2	exon	exon	P
Filipendula vestita	86986	87015	87010	87039	IRB	IRB	ycf2	rrn4.5-rrn5	exon	IGS	F
Filipendula vestita	86986	87015	150688	150717	IRB	IRA	ycf2	ycf2-trnI-CAU	exon	IGS	P
Filipendula vestita	86988	87027	87000	87039	IRB	IRB	ycf2	ycf2	exon	exon	F
Filipendula vestita	86988	87027	150688	150727	IRB	IRA	ycf2	ycf2-trnI-CAU	exon	IGS	P
Filipendula vestita	86992	87032	150699	150739	IRB	IRA	ycf2	trnN-GUU-ndhF	exon	IGS	C
Filipendula vestita	86993	87039	86993	87039	IRB	IRB	ycf2	ycf2-trnI-CAU	exon	IGS	C
Filipendula vestita	86993	87039	150688	150734	IRB	IRA	ycf2	rpl23-trnH-GUG	exon	IGS	R
Filipendula vestita	87000	87039	150700	150739	IRB	IRA	ycf2	ycf2-trnI-CAU	exon	IGS	P
Filipendula vestita	87004	87034	150711	150741	IRB	IRA	ycf2	ycf1-trnN-GUU	exon	IGS	C
Filipendula vestita	87004	87039	150699	150734	IRB	IRA	ycf2	psaI-accD	exon	IGS	C
Filipendula vestita	87005	87039	87005	87039	IRB	IRB	ycf2	ycf2-trnI-CAU	exon	IGS	C
Filipendula vestita	87005	87039	150688	150722	IRB	IRA	ycf2	rpl23-trnH-GUG	exon	IGS	R
Filipendula vestita	87010	87039	150712	150741	IRB	IRA	ycf2	ycf2-trnI-CAU	exon	IGS	P
Filipendula vestita	96486	96525	120298	120337	IRB	SSC	rps12-trnV-GAC	ycf2	IGS	exon	F
Filipendula vestita	99597	99647	108242	108292	IRB	IRB	trnV-GAC-rrn16	trnN-GUU-ndhF	IGS	IGS	F
Filipendula vestita	99597	99647	129435	129485	IRB	IRA	trnV-GAC-rrn16	trnN-GUU-ndhF	IGS	IGS	P
Filipendula vestita	99597	99647	152905	152955	IRB	IRA	trnV-GAC-rrn16	ycf1-trnN-GUU	IGS	IGS	P
Filipendula vestita	99615	99647	152905	152937	IRB	IRA	trnV-GAC-rrn16	ycf1-trnN-GUU	IGS	IGS	P
[truncated: 384 more rows]
