# Supplementary material for: Comparative and phylogenetic analyses of the chloroplast genomes of Filipendula species (Rosoideae, Rosaceae)
Source: Sci Rep. 2023 Oct 18;13:17748. doi: 10.1038/s41598-023-45040-3 (PMC10584953; doi:10.1038/s41598-023-45040-3)
Supplement: Supplementary file 1 — Supplementary Information. [file 41598_2023_45040_MOESM1_ESM.zip › supplementary files/Table S3 The detailed information of SSRs in each Filipendula species.xlsx]

## Sheet: Sheet1
Table S3. The detailed information of SSRs in each Filipendula species.
Species	Number	SSR type	SSR	Size	Start	End	Gene Location	Note
Filipendula angustiloba	1	p1	(T)12	12	140	151	trnH-GUG-psbA	IGS
Filipendula angustiloba	2	p1	(T)10	10	1536	1545	psbA-trnK-UUU	IGS
Filipendula angustiloba	3	p1	(A)11	11	3673	3683	matK-trnK-UUU	IGS
Filipendula angustiloba	4	p1	(T)18	18	4883	4900	trnK-UUU-rps16	IGS
Filipendula angustiloba	5	p1	(T)10	10	5939	5948	rps16	Exon
Filipendula angustiloba	6	p2	(AT)5	10	6201	6210	rps16	Exon
Filipendula angustiloba	7	c	(T)11atttcttaatttatttataccattctaaatttcgaatagttttatattattaaaaaaaaatt(A)12	85	6507	6591	rps16-trnQ-UUG	IGS
Filipendula angustiloba	8	p1	(T)13	13	7450	7462	trnQ-UUG-psbK	IGS
Filipendula angustiloba	9	p1	(A)13	13	7815	7827	psbK-psbI	IGS
Filipendula angustiloba	10	c	(A)11gagctcgcgataaatt(A)12	39	8199	8237	psbI-trnS-GCU	IGS
Filipendula angustiloba	11	p4	(TATT)3	12	8758	8769	trnS-GCU-trnG-UCC	IGS
Filipendula angustiloba	12	c	(T)12att(A)12	27	9756	9782	trnG-UCC-trnR-UCU	IGS
Filipendula angustiloba	13	p2	(AT)8	16	9991	10006	trnR-UCU-atpA	IGS
Filipendula angustiloba	14	p1	(T)10	10	12030	12039	atpA-atpF	IGS
Filipendula angustiloba	15	p1	(T)11	11	12732	12742	atpF intron	Intron
Filipendula angustiloba	16	p1	(T)11	11	13505	13515	atpF-atpH	IGS
Filipendula angustiloba	17	c	(T)14atttcgaaat(A)11	35	16284	16318	rps2-rpoC2	IGS
Filipendula angustiloba	18	p1	(T)11	11	18500	18510	rpoC2	Exon
Filipendula angustiloba	19	p2	(TA)5	10	19863	19872	rpoC2	Exon
Filipendula angustiloba	20	c	(AT)5ggaatgtatcaaatacgtatgaacgagagactaaagggga(T)10	60	26986	27045	rpoB-trnC-GCA	IGS
Filipendula angustiloba	21	p2	(AT)5	10	27408	27417	rpoB-trnC-GCA	IGS
Filipendula angustiloba	22	p1	(T)10	10	27676	27685	rpoB-trnC-GCA	IGS
Filipendula angustiloba	23	p1	(A)10	10	27935	27944	rpoB-trnC-GCA	IGS
Filipendula angustiloba	24	p1	(T)14	14	28676	28689	petN-ndhC	IGS
Filipendula angustiloba	25	p1	(T)12	12	29051	29062	petN-ndhC	IGS
Filipendula angustiloba	26	c	(T)13aatttgggaaattttatttatggtgtacttgttttattgaactcattgttcaaacattaaaaatcgaggaggtttactaatccccctccc(T)10	113	29230	29342	petN-ndhC	IGS
Filipendula angustiloba	27	p2	(AT)5	10	29655	29664	petN-ndhC	IGS
Filipendula angustiloba	28	p2	(AT)9	18	31815	31832	ndhJ-trnF-GAA	IGS
Filipendula angustiloba	29	p1	(A)13	13	32036	32048	ndhJ-trnF-GAA	IGS
Filipendula angustiloba	30	p1	(T)10	10	33850	33859	trnL-UAA-trnT-UGU	IGS
Filipendula angustiloba	31	p1	(A)13	13	33975	33987	trnL-UAA-trnT-UGU	IGS
Filipendula angustiloba	32	p2	(TA)5	10	34437	34446	trnL-UAA-trnT-UGU	IGS
Filipendula angustiloba	33	c	(T)11aatacaattaaattctatatattg(TA)5	45	34646	34690	trnT-UGU-rps12	IGS
Filipendula angustiloba	34	c	(A)10gggagggtccttatgtcgcgttacagaggaccccgttt(A)12	60	34823	34882	trnT-UGU-rps12	IGS
Filipendula angustiloba	35	p2	(AT)5	10	35373	35382	trnT-UGU-rps12	IGS
Filipendula angustiloba	36	p4	(TTTA)3	12	36062	36073	rps12-rpl20	IGS
Filipendula angustiloba	37	p3	(TTC)4	12	36797	36808	rpl20-rps18	IGS
Filipendula angustiloba	38	p2	(TA)5	10	37347	37356	rps18-rpl33	IGS
Filipendula angustiloba	39	p4	(CAAT)3	12	37786	37797	rpl33-psaJ	IGS
Filipendula angustiloba	40	p1	(T)11	11	39339	39349	petG-petL	IGS
Filipendula angustiloba	41	p1	(A)10	10	39822	39831	petL-psbE	IGS
Filipendula angustiloba	42	p1	(C)12	12	40644	40655	petL-psbE	IGS
Filipendula angustiloba	43	p1	(T)12	12	41818	41829	psbJ-petA	IGS
Filipendula angustiloba	44	p1	(C)12	12	42086	42097	psbJ-petA	IGS
Filipendula angustiloba	45	p2	(TA)5	10	43342	43351	petA	Exon
Filipendula angustiloba	46	c	(AG)5atccaccaaggcaaaaatattatagatgcaagatatagaagggaaattaatac(T)10	73	44240	44312	cemA	Exon
Filipendula angustiloba	47	p1	(A)10	10	44478	44487	cemA-ycf4	IGS
Filipendula angustiloba	48	p1	(T)12	12	45812	45823	psaI-accD	IGS
Filipendula angustiloba	49	c*	(TAT)4(T)13*	24	53301	53324	rbcL-psbM	IGS
Filipendula angustiloba	50	p1	(T)10	10	53752	53761	rbcL-psbM	IGS
Filipendula angustiloba	51	p1	(T)13	13	54146	54158	psbM-trnD-GUC	IGS
Filipendula angustiloba	52	c*	(AT)6(T)11*	22	54357	54378	psbM-trnD-GUC	IGS
Filipendula angustiloba	53	p1	(T)12	12	56052	56063	trnT-GGU-psbD	IGS
Filipendula angustiloba	54	p1	(T)10	10	59504	59513	psbC-trnS-UGA	IGS
Filipendula angustiloba	55	c	(TA)5atacagatgcatgatccagcaagcatgcccccttg(T)11aagt(A)10tacccttgattccatgaccgaagaaagcagcaaagggtgataataagtgatatagaatcaatgatggattcatgagaaaatcgttccacgatgca(T)18	183	59858	60040	trnS-UGA-psbZ	IGS
Filipendula angustiloba	56	c	(AT)5tcaaaaataaaatataaatatattaaatat(ATAA)3tat(TAAA)3	67	60552	60618	psbZ-trnG-GCC	IGS
Filipendula angustiloba	57	p1	(T)13	13	61488	61500	trnS-GGA-ycf3	IGS
Filipendula angustiloba	58	p1	(T)12	12	62327	62338	ycf3 intron	Intron
Filipendula angustiloba	59	p1	(T)10	10	63691	63700	ycf3 intron	Intron
Filipendula angustiloba	60	p4	(TTTA)3	12	64211	64222	ycf3-psaA	IGS
Filipendula angustiloba	61	p1	(A)18	18	71275	71292	clpP-psbB	IGS
Filipendula angustiloba	62	p2	(AT)6	12	71588	71599	clpP-psbB	IGS
Filipendula angustiloba	63	p1	(A)10	10	74846	74855	petB intron	Intron
Filipendula angustiloba	64	p1	(G)11	11	75142	75152	petB intron	Intron
Filipendula angustiloba	65	p2	(AT)5	10	75959	75968	petB-petD	IGS
Filipendula angustiloba	66	p2	(AT)7	14	76603	76616	petD intron	Intron
Filipendula angustiloba	67	p1	(T)13	13	79551	79563	rps8	Exon
Filipendula angustiloba	68	p4	(TTCA)3	12	79954	79965	rps8-rpl14	IGS
Filipendula angustiloba	69	c	(A)12taaatgttgtttgttcaaaacaaaaaaataaacccccaatta(T)10	64	80181	80244	rpl14-rpl16	IGS
Filipendula angustiloba	70	p1	(T)10	10	81608	81617	rpl16-rps3	IGS
Filipendula angustiloba	71	p1	(T)14	14	83302	83315	rps19-rpl23	IGS
Filipendula angustiloba	72	p4	(CTTT)3	12	87086	87097	ycf2	Exon
Filipendula angustiloba	73	p2	(AT)6	12	88353	88364	ycf2	Exon
Filipendula angustiloba	74	p1	(T)10	10	99127	99136	rps12-trnV-GAC	IGS
Filipendula angustiloba	75	c	(TA)5gaaagttcaaaaattctcatataataataagaatcatagaaagttcaaaaattctcatataagaaagaagaatccataaatggcaatag(A)10	109	108118	108226	trnN-GUU-ndhF	IGS
Filipendula angustiloba	76	p2	(AT)5	10	109860	109869	trnN-GUU-ndhF	IGS
Filipendula angustiloba	77	p1	(A)11	11	110398	110408	trnN-GUU-ndhF	IGS
Filipendula angustiloba	78	p1	(A)10	10	113118	113127	ndhF-trnL-UAG	IGS
Filipendula angustiloba	79	p1	(T)13	13	113279	113291	ndhF-trnL-UAG	IGS
Filipendula angustiloba	80	c	(A)14gtataccgaggatacccgaaaattt(TAAA)4	55	114010	114064	ndhF-trnL-UAG	IGS
Filipendula angustiloba	81	p1	(A)15	15	114698	114712	ccsA	Exon
Filipendula angustiloba	82	c	(ATAA)3aaatttttttcatgaccttattgagacccgaccataaa(T)10	60	118865	118924	ndhG-ndhI	IGS
Filipendula angustiloba	83	p1	(A)12	12	121509	121520	ndhA intron	Intron
Filipendula angustiloba	84	p1	(T)11	11	126153	126163	ycf1	Exon
Filipendula angustiloba	85	p1	(T)11	11	127496	127506	ycf1	Exon
Filipendula angustiloba	86	p2	(TA)5	10	128034	128043	ycf1	Exon
Filipendula angustiloba	87	c	(T)10ctattgccatttatggattcttctttcttatatgagaatttttgaactttctatgattcttattattatatgagaatttttgaactttc(TA)5	109	129678	129786	ycf1-trnN-GUU	IGS
Filipendula angustiloba	88	p1	(A)10	10	138768	138777	trnV-GAC-rps12	IGS
Filipendula angustiloba	89	p2	(AT)6	12	149540	149551	ycf2	Exon
Filipendula angustiloba	90	p4	(AAAG)3	12	150807	150818	ycf2	Exon
Filipendula angustiloba	91	p1	(A)14	14	154589	154602	rpl23-trnH-GUG	IGS
Filipendula camtschatica	1	c	(T)12aagttttttag(A)11	34	131	164	trnH-GUG-psbA	IGS
Filipendula camtschatica	2	p1	(T)13	13	1527	1539	psbA-trnK-UUU	IGS
Filipendula camtschatica	3	p1	(A)13	13	3681	3693	trnK-UUU	Intron
Filipendula camtschatica	4	c	(TTAA)3aattattttaattgaaagagaaaaaactaaggacttgtgttgggttatcactatataatatataaaattttggtgtaataataaattaaggaaga(G)12tagaaaaaaaatttaggtttatttaataactaaaaaaaacaggttgaatca(T)10	180	4650	4829	trnK-UUU-rps16	IGS
Filipendula camtschatica	5	p2	(TA)5	10	5922	5931	rps16	Intron
Filipendula camtschatica	6	p2	(AT)5	10	6135	6144	rps16	Intron
Filipendula camtschatica	7	p1	(T)11	11	6441	6451	rps16-trnQ-UUG	IGS
Filipendula camtschatica	8	c	(TAAAA)3tttttgagtctatcttattttcttgttattca(T)12	59	7324	7382	trnQ-UUG-psbK	IGS
Filipendula camtschatica	9	p1	(A)12	12	7736	7747	psbK-psbI	IGS
Filipendula camtschatica	10	p1	(A)10	10	8144	8153	psbI-trnS-GCU	IGS
Filipendula camtschatica	11	p5	(AGTAA)3	15	8569	8583	trnS-GCU-trnG-UCC	IGS
Filipendula camtschatica	12	c	(T)10att(A)10	23	9678	9700	trnG-UCC-trnR-UCU	IGS
Filipendula camtschatica	13	c*	(AT)5(T)11*atttatatgtcaagatatatgtaaagaaataagacagatatttgaaataataaataacttgaataagagacactattaa(TAT)4	111	9909	10019	trnR-UCU-atpA	IGS
Filipendula camtschatica	14	p1	(T)13	13	12652	12664	atpF	Intron
Filipendula camtschatica	15	p1	(A)10	10	13092	13101	atpF	Intron
Filipendula camtschatica	16	p1	(T)16	16	13419	13434	atpF-atpH	IGS
Filipendula camtschatica	17	p4	(AAAT)3	12	14016	14027	atpH-atpI	IGS
Filipendula camtschatica	18	p1	(A)11	11	16144	16154	rps2-rpoC2	IGS
Filipendula camtschatica	19	p1	(T)11	11	18336	18346	rpoC2	IGS
Filipendula camtschatica	20	p2	(TA)5	10	19699	19708	rpoC2	IGS
Filipendula camtschatica	21	p2	(AT)5	10	26807	26816	rpoB-trnC-GCA	IGS
Filipendula camtschatica	22	p2	(AT)5	10	27227	27236	rpoB-trnC-GCA	IGS
Filipendula camtschatica	23	p1	(T)10	10	27496	27505	rpoB-trnC-GCA	IGS
Filipendula camtschatica	24	c	(T)13aatcattcggttcataaaagg(T)11	45	28498	28542	petN-ndhC	IGS
Filipendula camtschatica	25	p1	(T)10	10	28875	28884	petN-ndhC	IGS
Filipendula camtschatica	26	c	(T)12aatttggggaattttatttatggtgtacttgttttattgacctaattgttcaaatattaaaaatcgaggaggtttactaaccccccc(T)10	109	29045	29153	petN-ndhC	IGS
Filipendula camtschatica	27	p2	(AT)5	10	29459	29468	petN-ndhC	IGS
Filipendula camtschatica	28	p2	(AT)8	16	31597	31612	ndhJ-trnF-GAA	IGS
Filipendula camtschatica	29	p1	(A)13	13	31815	31827	ndhJ-trnF-GAA	IGS
Filipendula camtschatica	30	c	(AT)6ag(TA)5gatgcccctgtttctatcattgttaatgtacaattttgaatagttgaacggtcggttcta(T)10	94	33556	33649	trnL-UAA-trnT-UGU	IGS
Filipendula camtschatica	31	p1	(A)13	13	33773	33785	trnL-UAA-trnT-UGU	IGS
Filipendula camtschatica	32	p2	(TA)5	10	34251	34260	trnL-UAA-trnT-UGU	IGS
Filipendula camtschatica	33	c	(T)13aatacaattcaattctatatattg(TA)5	47	34460	34506	trnT-UGU-rps12	IGS
Filipendula camtschatica	34	c	(A)10gggaggttccttatgtcgcgttacagaggaccccgtt(A)10	57	34639	34695	trnT-UGU-rps12	IGS
Filipendula camtschatica	35	p2	(AT)5	10	35186	35195	trnT-UGU-rps12	IGS
Filipendula camtschatica	36	p4	(TTTA)3	12	35875	35886	rps12-rpl20	IGS
Filipendula camtschatica	37	c	(T)10atttcttatcctgaagatcccaatcctatttcttaattctacatcggatttgatccgattgaaataggatttggtttgtttatatttaaaaacatc(TA)5	116	37047	37162	rps18-rpl33	IGS
Filipendula camtschatica	38	p4	(TTGT)3	12	39135	39146	petG-petL	IGS
Filipendula camtschatica	39	p1	(T)10	10	39685	39694	petL-psbE	IGS
Filipendula camtschatica	40	p4	(AAAT)3	12	40255	40266	petL-psbE	IGS
Filipendula camtschatica	41	p1	(T)13	13	41615	41627	psbJ-petA	IGS
Filipendula camtschatica	42	p1	(C)11	11	41878	41888	psbJ-petA	IGS
Filipendula camtschatica	43	p2	(TA)5	10	43147	43156	petA	Exon
Filipendula camtschatica	44	c	(AG)5atccaccaaggcaaaaatattatagatgcaagatatagaagggaaattaatac(T)10	73	44045	44117	cemA	Exon
Filipendula camtschatica	45	p1	(A)10	10	45352	45361	ycf4-psaI	IGS
Filipendula camtschatica	46	p1	(T)12	12	45629	45640	psaI-accD	IGS
Filipendula camtschatica	47	p1	(T)15	15	47628	47642	accD-trnV-UAC	IGS
Filipendula camtschatica	48	p4	(TCTA)3	12	48595	48606	trnM-CAU-atpE	IGS
Filipendula camtschatica	49	c*	(AATA)3atttaattaatattatta(T)14(TTA)4*	54	53170	53223	rbcL-psbM	IGS
Filipendula camtschatica	50	p1	(T)14	14	54041	54054	psbM-trnD-GUC	IGS
Filipendula camtschatica	51	p2	(AT)8	16	54254	54269	psbM-trnD-GUC	IGS
Filipendula camtschatica	52	p1	(T)10	10	55073	55082	trnE-UUC-trnT-GGU	IGS
Filipendula camtschatica	53	p1	(T)10	10	55946	55955	trnT-GGU-psbD	IGS
Filipendula camtschatica	54	p3	(TTA)4	12	56356	56367	trnT-GGU-psbD	IGS
Filipendula camtschatica	55	c	(TA)5atacagatgcatgatccagcaagcatgcccgcttgtttttttttaagt(A)10taccctcgattccatgaccgaagaaagcagcaaagggtgataataagtcatatagaatcaatgatggattcatgataaaatcgttccacgatgca(T)10	173	59761	59933	trnS-UGA-psbZ	IGS
Filipendula camtschatica	56	c	(AT)5tcaaaaataaaatat(ATAA)3	37	60428	60464	psbZ-trnG-GCC	IGS
Filipendula camtschatica	57	p1	(T)13	13	61341	61353	trnS-GGA-ycf3	IGS
Filipendula camtschatica	58	p1	(A)10	10	62003	62012	trnS-GGA-ycf3	IGS
Filipendula camtschatica	59	p1	(T)10	10	63551	63560	ycf3	Intron
Filipendula camtschatica	60	p4	(TTTA)3	12	64066	64077	ycf3 exon 3-psaA	IGS
Filipendula camtschatica	61	p1	(T)10	10	70104	70113	trnfM-CAU-clpP	IGS
Filipendula camtschatica	62	p1	(A)15	15	71111	71125	clpP-psbB	IGS
Filipendula camtschatica	63	p2	(AT)6	12	71477	71488	clpP-psbB	IGS
Filipendula camtschatica	64	p4	(TTAT)3	12	73380	73391	psbB-psbT	IGS
Filipendula camtschatica	65	p1	(T)10	10	74205	74214	psbH-petB	IGS
Filipendula camtschatica	66	p1	(A)12	12	74740	74751	petB	Intron
Filipendula camtschatica	67	p2	(AT)5	10	75873	75882	petB-petD	IGS
Filipendula camtschatica	68	p2	(AT)7	14	76526	76539	petD	Intron
Filipendula camtschatica	69	p1	(A)10	10	77327	77336	petD-rpoA	IGS
Filipendula camtschatica	70	c*	(CT)6(T)15*	26	79466	79491	infA-rps8	IGS
Filipendula camtschatica	71	p1	(T)10	10	79779	79788	rps8-rpl16	IGS
Filipendula camtschatica	72	p1	(T)14	14	82858	82871	rps19-rpl23	IGS
Filipendula camtschatica	73	p4	(CTTT)3	12	86631	86642	ycf2	Exon
Filipendula camtschatica	74	p2	(AT)6	12	87898	87909	ycf2	Exon
Filipendula camtschatica	75	p2	(TA)5	10	96508	96517	rps12-trnV-GAC	IGS
Filipendula camtschatica	76	p3	(CAT)4	12	98006	98017	rps12-trnV-GAC	IGS
Filipendula camtschatica	77	p1	(T)10	10	98778	98787	rps12-trnV-GAC	IGS
Filipendula camtschatica	78	p2	(TA)5	10	107770	107779	trnN-GUU-ndhF	IGS
Filipendula camtschatica	79	p4	(TATT)3	12	108097	108108	trnN-GUU-ndhF	IGS
Filipendula camtschatica	80	p2	(AT)5	10	109502	109511	trnN-GUU-ndhF	IGS
Filipendula camtschatica	81	p1	(A)19	19	110008	110026	trnN-GUU-ndhF	IGS
Filipendula camtschatica	82	p1	(T)10	10	110234	110243	trnN-GUU-ndhF	IGS
Filipendula camtschatica	83	c	(AT)5tccataaaaaaat(A)10tatcttaaattatttaaattatcttaattaattgtttctgattcaccatttcttatttcttttcttttgaaagaaagaggtcgattaat(A)10	132	112615	112746	ndhF-trnL-UAG	IGS
Filipendula camtschatica	84	p1	(T)11	11	112898	112908	ndhF-trnL-UAG	IGS
Filipendula camtschatica	85	p1	(A)12	12	113621	113632	ndhF-trnL-UAG	IGS
Filipendula camtschatica	86	p1	(A)12	12	114240	114251	ccsA	Exon
Filipendula camtschatica	87	p1	(A)10	10	115200	115209	ndhD	Exon
Filipendula camtschatica	88	p1	(T)12	12	118448	118459	ndhG-ndhI	IGS
Filipendula camtschatica	89	p1	(A)12	12	121019	121030	ndhA	Intron
Filipendula camtschatica	90	p1	(T)11	11	125681	125691	ycf1	Exon
Filipendula camtschatica	91	p1	(T)19	19	127015	127033	ycf1	Exon
Filipendula camtschatica	92	p2	(TA)5	10	127529	127538	ycf1	Exon
Filipendula camtschatica	93	p4	(AAAT)3	12	128932	128943	ycf1-trnN-GUU	IGS
Filipendula camtschatica	94	p2	(TA)5	10	129262	129271	ycf1-trnN-GUU	IGS
Filipendula camtschatica	95	p1	(A)10	10	138254	138263	trnV-GAC-rps12	IGS
Filipendula camtschatica	96	p3	(ATG)4	12	139024	139035	trnV-GAC-rps12	IGS
Filipendula camtschatica	97	p2	(TA)5	10	140524	140533	trnV-GAC-rps12	IGS
Filipendula camtschatica	98	p2	(AT)6	12	149132	149143	ycf2	Exon
Filipendula camtschatica	99	p4	(AAAG)3	12	150399	150410	ycf2	Exon
Filipendula camtschatica	100	p1	(A)14	14	154170	154183	rpl23-trnH-GUG	IGS
Filipendula multijuga	1	p1	(T)12	12	1524	1535	psbA-trnK-UUU	IGS
Filipendula multijuga	2	p1	(A)12	12	3660	3671	matK-trnK-UUU	IGS
Filipendula multijuga	3	p1	(T)11	11	4873	4883	trnK-UUU-rps16	IGS
Filipendula multijuga	4	p1	(T)10	10	5002	5011	trnK-UUU-rps16	IGS
Filipendula multijuga	5	p2	(AT)5	10	6314	6323	rps16	Exon
Filipendula multijuga	6	c	(T)10atttcttaatttatttataccattctaaatttcgaatagttttatattattaaaaaaaaatt(A)13	85	6620	6704	rps16-trnQ-UUG	IGS
Filipendula multijuga	7	c	(TAAAA)3ttttttagtctatcttattttcttgttattca(T)12	59	7516	7574	trnQ-UUG-psbK	IGS
Filipendula multijuga	8	p1	(A)11	11	7935	7945	psbK-psbI	IGS
Filipendula multijuga	9	c	(A)13gagctcgcgataaatt(A)12	41	8317	8357	psbI-trnS-GCU	IGS
Filipendula multijuga	10	p4	(TTTA)3	12	8880	8891	trnS-GCU-trnG-UCC	IGS
Filipendula multijuga	11	c	(T)18att(A)11	32	9876	9907	trnG-UCC-trnR-UCU	IGS
Filipendula multijuga	12	c*	(AT)6(T)11*atttatatgtcaagaaataagacagatatttgaaataataaataacttgaataagagacactattaa(TAT)4	101	10116	10216	trnR-UCU-atpA	IGS
Filipendula multijuga	13	p1	(T)11	11	12155	12165	atpA-atpF	IGS
Filipendula multijuga	14	p1	(T)13	13	12854	12866	atpF intron	Intron
Filipendula multijuga	15	p1	(T)18	18	13627	13644	atpF-atpH	IGS
Filipendula multijuga	16	c	(T)16atttcgaaat(A)12	38	16403	16440	rps2-rpoC2	IGS
Filipendula multijuga	17	p1	(T)11	11	18622	18632	rpoC2	Exon
Filipendula multijuga	18	p2	(TA)5	10	19985	19994	rpoC2	Exon
Filipendula multijuga	19	c	(AT)5ggaatgtatgaaatacgtatgaacgagaaactaaagggga(T)10	60	27097	27156	rpoB-trnC-GCA	IGS
Filipendula multijuga	20	p2	(AT)6	12	27519	27530	rpoB-trnC-GCA	IGS
Filipendula multijuga	21	p1	(T)11	11	27787	27797	rpoB-trnC-GCA	IGS
Filipendula multijuga	22	p1	(T)12	12	28787	28798	petN-ndhC	IGS
Filipendula multijuga	23	c	(T)12aatttgggaaattttatttatggtgtacttgttttattgaactcattgttcaaacattaaaaatcgaggaggtttactaatcccccccc(T)11	112	29161	29272	petN-ndhC	IGS
Filipendula multijuga	24	p2	(AT)5	10	29585	29594	petN-ndhC	IGS
Filipendula multijuga	25	p2	(AT)7	14	31744	31757	ndhJ-trnF-GAA	IGS
Filipendula multijuga	26	p1	(A)12	12	31960	31971	ndhJ-trnF-GAA	IGS
Filipendula multijuga	27	c	(TA)5gatgcccctgtttctatcattgttaatgtacaattttgaatagttgaacggtcggttcta(T)10	80	33703	33782	trnL-UAA-trnT-UGU	IGS
Filipendula multijuga	28	p1	(A)13	13	33898	33910	trnL-UAA-trnT-UGU	IGS
Filipendula multijuga	29	p2	(TA)5	10	34360	34369	trnL-UAA-trnT-UGU	IGS
Filipendula multijuga	30	c	(T)12aatacaattcaattctatatattg(TA)5	46	34569	34614	trnT-UGU-rps12	IGS
Filipendula multijuga	31	p1	(A)12	12	34798	34809	trnT-UGU-rps12	IGS
Filipendula multijuga	32	p2	(AT)5	10	35301	35310	trnT-UGU-rps12	IGS
Filipendula multijuga	33	p4	(TTTA)3	12	35990	36001	rps12-rpl20	IGS
Filipendula multijuga	34	p3	(TTC)4	12	36725	36736	rpl20-rps18	IGS
Filipendula multijuga	35	p2	(TA)5	10	37275	37284	rps18-rpl33	IGS
Filipendula multijuga	36	p4	(CAAT)3	12	37708	37719	rpl33-psaJ	IGS
Filipendula multijuga	37	p4	(AAAT)3	12	40360	40371	petL-psbE	IGS
Filipendula multijuga	38	p1	(T)13	13	41719	41731	psbJ-petA	IGS
Filipendula multijuga	39	p2	(TA)5	10	43233	43242	petA	Exon
Filipendula multijuga	40	c	(AG)5atccaccaaggcaaaaatattatagatgcaagatatagaagggaaattaatac(T)10	73	44131	44203	cemA	Exon
Filipendula multijuga	41	p1	(T)12	12	45718	45729	psaI-accD	IGS
Filipendula multijuga	42	p1	(T)12	12	47708	47719	accD-trnV-UAC	IGS
Filipendula multijuga	43	p1	(T)12	12	53245	53256	rbcL-psbM	IGS
Filipendula multijuga	44	p1	(T)13	13	54077	54089	psbM-trnD-GUC	IGS
Filipendula multijuga	45	c*	(AT)8(T)12*	27	54288	54314	psbM-trnD-GUC	IGS
Filipendula multijuga	46	p1	(T)10	10	55108	55117	trnE-UUC-trnT-GGU	IGS
Filipendula multijuga	47	p1	(T)11	11	55965	55975	trnT-GGU-psbD	IGS
Filipendula multijuga	48	p3	(TTA)4	12	56384	56395	trnT-GGU-psbD	IGS
Filipendula multijuga	49	p2	(TA)5	10	59784	59793	trnS-UGA-psbZ	IGS
Filipendula multijuga	50	p1	(T)12	12	59946	59957	trnS-UGA-psbZ	IGS
Filipendula multijuga	51	c	(AT)5tcaaaaataaaat(ATAA)3	35	60452	60486	psbZ-trnG-GCC	IGS
Filipendula multijuga	52	p1	(C)10	10	60701	60710	trnG-GCC-trnS-GGA	IGS
Filipendula multijuga	53	p1	(T)14	14	61374	61387	trnS-GGA-ycf3	IGS
Filipendula multijuga	54	p1	(A)10	10	62042	62051	trnS-GGA-ycf3	IGS
Filipendula multijuga	55	p1	(T)11	11	62222	62232	ycf3 intron	Intron
Filipendula multijuga	56	p4	(TTTA)3	12	64094	64105	ycf3-psaA	IGS
Filipendula multijuga	57	p1	(A)12	12	71175	71186	clpP-psbB	IGS
Filipendula multijuga	58	p2	(AT)5	10	71482	71491	clpP-psbB	IGS
Filipendula multijuga	59	p1	(T)11	11	74209	74219	psbH-petB	IGS
Filipendula multijuga	60	p1	(A)10	10	74745	74754	petB intron	Intron
Filipendula multijuga	61	p1	(G)11	11	75041	75051	petB intron	Intron
Filipendula multijuga	62	p2	(AT)5	10	75858	75867	petB-petD	IGS
Filipendula multijuga	63	p2	(AT)7	14	76506	76519	petD intron	Intron
Filipendula multijuga	64	p4	(TTTA)3	12	78356	78367	rpoA-rps11	IGS
Filipendula multijuga	65	c*	(CT)7(T)12*	25	79445	79469	rps8	Exon
Filipendula multijuga	66	p4	(TTCA)3	12	79859	79870	rps8-rpl14	IGS
Filipendula multijuga	67	p1	(A)13	13	80085	80097	rpl14-rpl16	IGS
Filipendula multijuga	68	p1	(T)10	10	81485	81494	rpl16-rps3	IGS
Filipendula multijuga	69	p1	(T)12	12	83180	83191	rps19-rpl23	IGS
Filipendula multijuga	70	p4	(CTTT)3	12	86984	86995	ycf2	Exon
Filipendula multijuga	71	p2	(AT)6	12	88251	88262	ycf2	Exon
Filipendula multijuga	72	p1	(T)10	10	98965	98974	rps12-trnV-GAC	IGS
Filipendula multijuga	73	p2	(TA)5	10	107971	107980	trnN-GUU-ndhF	IGS
Filipendula multijuga	74	p2	(AT)5	10	109698	109707	trnN-GUU-ndhF	IGS
Filipendula multijuga	75	p1	(A)11	11	110236	110246	trnN-GUU-ndhF	IGS
Filipendula multijuga	76	p1	(A)10	10	113166	113175	ndhF-trnL-UAG	IGS
Filipendula multijuga	77	p1	(T)10	10	113327	113336	ndhF-trnL-UAG	IGS
Filipendula multijuga	78	p1	(A)11	11	113773	113783	ndhF-trnL-UAG	IGS
Filipendula multijuga	79	c*	(A)10gtataccgaggatacccgaaaattt(TAAA)3(A)13*	57	114052	114108	ndhF-trnL-UAG	IGS
Filipendula multijuga	80	p1	(A)15	15	114747	114761	ccsA	Exon
Filipendula multijuga	81	c	(ATAA)3aaatgtttttcatgaccttattgagacccgaccagaaa(T)10	60	118914	118973	ndhG-ndhI	IGS
Filipendula multijuga	82	p1	(A)11	11	121558	121568	ndhA intron	Intron
Filipendula multijuga	83	p1	(T)10	10	123811	123820	rps15-ycf1	IGS
Filipendula multijuga	84	p1	(T)11	11	126202	126212	ycf1	Exon
Filipendula multijuga	85	p1	(A)10	10	127180	127189	ycf1	Exon
Filipendula multijuga	86	p1	(T)11	11	127545	127555	ycf1	Exon
Filipendula multijuga	87	p2	(TA)5	10	128083	128092	ycf1	Exon
Filipendula multijuga	88	p2	(TA)5	10	129811	129820	ycf1-trnN-GUU	IGS
Filipendula multijuga	89	p1	(A)10	10	138817	138826	trnV-GAC-rps12	IGS
Filipendula multijuga	90	p2	(AT)6	12	149529	149540	ycf2	Exon
Filipendula multijuga	91	p4	(AAAG)3	12	150796	150807	ycf2	Exon
Filipendula multijuga	92	p1	(A)12	12	154600	154611	rpl23-trnH-GUG	IGS
Filipendula palmata var. glabra	1	p1	(T)12	12	140	151	trnH-GUG-psbA	IGS
Filipendula palmata var. glabra	2	p1	(T)10	10	1536	1545	psbA-trnK-UUU	IGS
Filipendula palmata var. glabra	3	p1	(A)11	11	3673	3683	matK-trnK-UUU	IGS
Filipendula palmata var. glabra	4	p1	(T)18	18	4883	4900	trnK-UUU-rps16	IGS
Filipendula palmata var. glabra	5	p1	(T)10	10	5939	5948	rps16	Exon
Filipendula palmata var. glabra	6	p2	(AT)5	10	6202	6211	rps16	Exon
Filipendula palmata var. glabra	7	c	(T)11atttcttaatttatttataccattctaaatttcgaatagttttatattattaaaaaaaaatt(A)12	85	6508	6592	rps16-trnQ-UUG	IGS
Filipendula palmata var. glabra	8	p1	(T)13	13	7451	7463	trnQ-UUG-psbK	IGS
Filipendula palmata var. glabra	9	p1	(A)13	13	7816	7828	psbK-psbI	IGS
Filipendula palmata var. glabra	10	c	(A)11gagctcgcgataaatt(A)12	39	8200	8238	psbI-trnS-GCU	IGS
Filipendula palmata var. glabra	11	p4	(TATT)3	12	8759	8770	trnS-GCU-trnG-UCC	IGS
Filipendula palmata var. glabra	12	c	(T)12att(A)12	27	9757	9783	trnG-UCC-trnR-UCU	IGS
Filipendula palmata var. glabra	13	p2	(AT)8	16	9992	10007	trnR-UCU-atpA	IGS
Filipendula palmata var. glabra	14	p1	(T)10	10	12031	12040	atpA-atpF	IGS
Filipendula palmata var. glabra	15	p1	(T)11	11	12733	12743	atpF intron	Intron
Filipendula palmata var. glabra	16	p1	(T)11	11	13506	13516	atpF-atpH	IGS
Filipendula palmata var. glabra	17	c	(T)14atttcgaaat(A)15	39	16285	16323	rps2-rpoC2	IGS
Filipendula palmata var. glabra	18	p1	(T)11	11	18505	18515	rpoC2	Exon
Filipendula palmata var. glabra	19	p2	(TA)5	10	19868	19877	rpoC2	Exon
Filipendula palmata var. glabra	20	c	(AT)5ggaatgtatcaaatacgtatgaacgagagactaaagggga(T)10	60	26991	27050	rpoB-trnC-GCA	IGS
Filipendula palmata var. glabra	21	p2	(AT)5	10	27413	27422	rpoB-trnC-GCA	IGS
Filipendula palmata var. glabra	22	p1	(T)10	10	27681	27690	rpoB-trnC-GCA	IGS
Filipendula palmata var. glabra	23	p1	(A)10	10	27940	27949	rpoB-trnC-GCA	IGS
Filipendula palmata var. glabra	24	p1	(T)14	14	28681	28694	petN-ndhC	IGS
Filipendula palmata var. glabra	25	p1	(T)12	12	29056	29067	petN-ndhC	IGS
Filipendula palmata var. glabra	26	c	(T)13aatttgggaaattttatttatggtgtacttgttttattgaactcattgttcaaacattaaaaatcgaggaggtttactaatccccctccc(T)10	113	29235	29347	petN-ndhC	IGS
Filipendula palmata var. glabra	27	p2	(AT)5	10	29660	29669	petN-ndhC	IGS
Filipendula palmata var. glabra	28	p2	(AT)9	18	31819	31836	ndhJ-trnF-GAA	IGS
Filipendula palmata var. glabra	29	p1	(A)13	13	32040	32052	ndhJ-trnF-GAA	IGS
Filipendula palmata var. glabra	30	p1	(T)10	10	33854	33863	trnL-UAA-trnT-UGU	IGS
Filipendula palmata var. glabra	31	p1	(A)15	15	33979	33993	trnL-UAA-trnT-UGU	IGS
Filipendula palmata var. glabra	32	p2	(TA)5	10	34443	34452	trnL-UAA-trnT-UGU	IGS
Filipendula palmata var. glabra	33	c	(T)11aatacaattaaattctatatattg(TA)5	45	34652	34696	trnT-UGU-rps12	IGS
Filipendula palmata var. glabra	34	c	(A)10gggagggtccttatgtcgcgttacagaggaccccgttt(A)12	60	34829	34888	trnT-UGU-rps12	IGS
Filipendula palmata var. glabra	35	p2	(AT)5	10	35379	35388	trnT-UGU-rps12	IGS
Filipendula palmata var. glabra	36	p4	(TTTA)3	12	36068	36079	rps12-rpl20	IGS
Filipendula palmata var. glabra	37	p3	(TTC)4	12	36803	36814	rpl20-rps18	IGS
Filipendula palmata var. glabra	38	p2	(TA)5	10	37353	37362	rps18-rpl33	IGS
Filipendula palmata var. glabra	39	p4	(CAAT)3	12	37792	37803	rpl33-psaJ	IGS
Filipendula palmata var. glabra	40	p1	(T)11	11	39346	39356	petG-petL	IGS
Filipendula palmata var. glabra	41	p1	(A)10	10	39829	39838	petL-psbE	IGS
Filipendula palmata var. glabra	42	p1	(C)11	11	40651	40661	petL-psbE	IGS
Filipendula palmata var. glabra	43	p1	(T)12	12	41824	41835	psbJ-petA	IGS
Filipendula palmata var. glabra	44	p1	(C)11	11	42092	42102	psbJ-petA	IGS
Filipendula palmata var. glabra	45	p2	(TA)5	10	43347	43356	petA	Exon
Filipendula palmata var. glabra	46	c	(AG)5atccaccaaggcaaaaatattatagatgcaagatatagaagggaaattaatac(T)10	73	44245	44317	cemA	Exon
Filipendula palmata var. glabra	47	p1	(A)10	10	44483	44492	cemA-ycf4	IGS
Filipendula palmata var. glabra	48	p1	(T)12	12	45817	45828	psaI-accD	IGS
Filipendula palmata var. glabra	49	c*	(TAT)4(T)13*	24	53306	53329	rbcL-psbM	IGS
Filipendula palmata var. glabra	50	p1	(T)10	10	53757	53766	rbcL-psbM	IGS
Filipendula palmata var. glabra	51	p1	(T)13	13	54151	54163	psbM-trnD-GUC	IGS
Filipendula palmata var. glabra	52	c*	(AT)6(T)11*	22	54362	54383	psbM-trnD-GUC	IGS
Filipendula palmata var. glabra	53	p1	(T)12	12	56057	56068	trnT-GGU-psbD	IGS
Filipendula palmata var. glabra	54	p1	(T)10	10	59509	59518	psbC-trnS-UGA	IGS
Filipendula palmata var. glabra	55	c	(TA)5atacagatgcatgatccagcaagcatgcccccttg(T)11aagt(A)10tacccttgattccatgaccgaagaaagcagcaaagggtgataataagtcatatagaatcaatgatggattcatgagaaaatcgttccacgatgca(T)18	183	59863	60045	trnS-UGA-psbZ	IGS
Filipendula palmata var. glabra	56	c	(AT)5tcaaaaataaaatataaatat(ATAA)3tat(TAAA)3	58	60540	60597	psbZ-trnG-GCC	IGS
Filipendula palmata var. glabra	57	p1	(T)13	13	61467	61479	trnS-GGA-ycf3	IGS
Filipendula palmata var. glabra	58	p1	(T)12	12	62306	62317	ycf3 intron	Intron
Filipendula palmata var. glabra	59	p4	(TTTA)3	12	64189	64200	ycf3-psaA	IGS
Filipendula palmata var. glabra	60	p1	(A)18	18	71258	71275	clpP-psbB	IGS
Filipendula palmata var. glabra	61	p2	(AT)6	12	71571	71582	clpP-psbB	IGS
Filipendula palmata var. glabra	62	p1	(A)10	10	74829	74838	petB intron	Intron
Filipendula palmata var. glabra	63	p1	(G)12	12	75125	75136	petB intron	Intron
Filipendula palmata var. glabra	64	p2	(AT)5	10	75943	75952	petB-petD	IGS
Filipendula palmata var. glabra	65	p2	(AT)7	14	76587	76600	petD intron	Intron
Filipendula palmata var. glabra	66	p1	(T)14	14	79535	79548	rps8	Exon
Filipendula palmata var. glabra	67	p4	(TTCA)3	12	79939	79950	rps8-rpl14	IGS
Filipendula palmata var. glabra	68	c	(A)12taaatgttgtttgttcaaaacaaaaaaataaacccccaatta(T)10	64	80166	80229	rpl14-rpl16	IGS
Filipendula palmata var. glabra	69	p1	(T)10	10	81593	81602	rpl16-rps3	IGS
Filipendula palmata var. glabra	70	p1	(T)14	14	83287	83300	rps19-rpl23	IGS
Filipendula palmata var. glabra	71	p4	(CTTT)3	12	87071	87082	ycf2	Exon
Filipendula palmata var. glabra	72	p2	(AT)6	12	88338	88349	ycf2	Exon
Filipendula palmata var. glabra	73	p1	(T)10	10	99112	99121	rps12-trnV-GAC	IGS
Filipendula palmata var. glabra	74	c	(TA)5gaaagttcaaaaattctcatataataataagaatcatagaaagttcaaaaattctcatataagaaagaagaatccataaatggcaatag(A)10	109	108103	108211	trnN-GUU-ndhF	IGS
Filipendula palmata var. glabra	75	p2	(AT)5	10	109845	109854	trnN-GUU-ndhF	IGS
Filipendula palmata var. glabra	76	p1	(A)11	11	110383	110393	trnN-GUU-ndhF	IGS
Filipendula palmata var. glabra	77	p1	(A)10	10	113103	113112	ndhF-trnL-UAG	IGS
Filipendula palmata var. glabra	78	p1	(T)13	13	113264	113276	ndhF-trnL-UAG	IGS
Filipendula palmata var. glabra	79	c	(A)14gtataccgaggatacccgaaaattt(TAAA)4	55	113995	114049	ndhF-trnL-UAG	IGS
Filipendula palmata var. glabra	80	p1	(A)15	15	114683	114697	ccsA	Exon
Filipendula palmata var. glabra	81	c	(ATAA)3aaatttttttcatgaccttattgagacccgaccataaa(T)10	60	118850	118909	ndhG-ndhI	IGS
Filipendula palmata var. glabra	82	p1	(A)12	12	121507	121518	ndhA intron	Intron
Filipendula palmata var. glabra	83	p1	(T)11	11	126151	126161	ycf1	Exon
Filipendula palmata var. glabra	84	p1	(T)11	11	127494	127504	ycf1	Exon
Filipendula palmata var. glabra	85	p2	(TA)5	10	128032	128041	ycf1	Exon
Filipendula palmata var. glabra	86	c	(T)10ctattgccatttatggattcttctttcttatatgagaatttttgaactttctatgattcttattattatatgagaatttttgaactttc(TA)5	109	129676	129784	ycf1-trnN-GUU	IGS
Filipendula palmata var. glabra	87	p1	(A)10	10	138766	138775	trnV-GAC-rps12	IGS
Filipendula palmata var. glabra	88	p2	(AT)6	12	149538	149549	ycf2	Exon
Filipendula palmata var. glabra	89	p4	(AAAG)3	12	150805	150816	ycf2	Exon
Filipendula palmata var. glabra	90	p1	(A)14	14	154587	154600	rpl23-trnH-GUG	IGS
Filipendula palmate var. palmata	1	p1	(T)12	12	140	151	trnH-GUG-psbA	IGS
Filipendula palmate var. palmata	2	p1	(T)10	10	1536	1545	psbA-trnK-UUU	IGS
Filipendula palmate var. palmata	3	p1	(A)11	11	3673	3683	matK-trnK-UUU	IGS
Filipendula palmate var. palmata	4	p1	(T)18	18	4883	4900	trnK-UUU-rps16	IGS
Filipendula palmate var. palmata	5	p1	(T)10	10	5939	5948	rps16	Exon
Filipendula palmate var. palmata	6	p2	(AT)5	10	6201	6210	rps16	Exon
Filipendula palmate var. palmata	7	c	(T)11atttcttaatttatttataccattctaaatttcgaatagttttatattattaaaaaaaaatt(A)12	85	6507	6591	rps16-trnQ-UUG	IGS
Filipendula palmate var. palmata	8	p1	(T)13	13	7450	7462	trnQ-UUG-psbK	IGS
Filipendula palmate var. palmata	9	p1	(A)13	13	7815	7827	psbK-psbI	IGS
Filipendula palmate var. palmata	10	c	(A)11gagctcgcgataaatt(A)12	39	8199	8237	psbI-trnS-GCU	IGS
Filipendula palmate var. palmata	11	p4	(TATT)3	12	8758	8769	trnS-GCU-trnG-UCC	IGS
Filipendula palmate var. palmata	12	c	(T)12att(A)12	27	9756	9782	trnG-UCC-trnR-UCU	IGS
Filipendula palmate var. palmata	13	p2	(AT)8	16	9991	10006	trnR-UCU-atpA	IGS
Filipendula palmate var. palmata	14	p1	(T)10	10	12030	12039	atpA-atpF	IGS
Filipendula palmate var. palmata	15	p1	(T)11	11	12732	12742	atpF intron	Intron
Filipendula palmate var. palmata	16	p1	(T)11	11	13505	13515	atpF-atpH	IGS
Filipendula palmate var. palmata	17	c	(T)14atttcgaaat(A)11	35	16284	16318	rps2-rpoC2	IGS
Filipendula palmate var. palmata	18	p1	(T)11	11	18500	18510	rpoC2	Exon
Filipendula palmate var. palmata	19	p2	(TA)5	10	19863	19872	rpoC2	Exon
Filipendula palmate var. palmata	20	c	(AT)5ggaatgtatcaaatacgtatgaacgagagactaaagggga(T)10	60	26986	27045	rpoB-trnC-GCA	IGS
Filipendula palmate var. palmata	21	p2	(AT)5	10	27408	27417	rpoB-trnC-GCA	IGS
Filipendula palmate var. palmata	22	p1	(T)10	10	27676	27685	rpoB-trnC-GCA	IGS
Filipendula palmate var. palmata	23	p1	(A)10	10	27935	27944	rpoB-trnC-GCA	IGS
Filipendula palmate var. palmata	24	p1	(T)14	14	28676	28689	petN-ndhC	IGS
Filipendula palmate var. palmata	25	p1	(T)12	12	29051	29062	petN-ndhC	IGS
Filipendula palmate var. palmata	26	c	(T)13aatttgggaaattttatttatggtgtacttgttttattgaactcattgttcaaacattaaaaatcgaggaggtttactaatccccctccc(T)10	113	29230	29342	petN-ndhC	IGS
Filipendula palmate var. palmata	27	p2	(AT)5	10	29655	29664	petN-ndhC	IGS
Filipendula palmate var. palmata	28	p2	(AT)9	18	31815	31832	ndhJ-trnF-GAA	IGS
Filipendula palmate var. palmata	29	p1	(A)13	13	32036	32048	ndhJ-trnF-GAA	IGS
Filipendula palmate var. palmata	30	p1	(T)10	10	33850	33859	trnL-UAA-trnT-UGU	IGS
Filipendula palmate var. palmata	31	p1	(A)13	13	33975	33987	trnL-UAA-trnT-UGU	IGS
Filipendula palmate var. palmata	32	p2	(TA)5	10	34437	34446	trnL-UAA-trnT-UGU	IGS
Filipendula palmate var. palmata	33	c	(T)11aatacaattaaattctatatattg(TA)5	45	34646	34690	trnT-UGU-rps12	IGS
Filipendula palmate var. palmata	34	c	(A)10gggagggtccttatgtcgcgttacagaggaccccgttt(A)12	60	34823	34882	trnT-UGU-rps12	IGS
Filipendula palmate var. palmata	35	p2	(AT)5	10	35373	35382	trnT-UGU-rps12	IGS
Filipendula palmate var. palmata	36	p4	(TTTA)3	12	36062	36073	rps12-rpl20	IGS
Filipendula palmate var. palmata	37	p3	(TTC)4	12	36797	36808	rpl20-rps18	IGS
Filipendula palmate var. palmata	38	p2	(TA)5	10	37347	37356	rps18-rpl33	IGS
Filipendula palmate var. palmata	39	p4	(CAAT)3	12	37786	37797	rpl33-psaJ	IGS
Filipendula palmate var. palmata	40	p1	(T)11	11	39339	39349	petG-petL	IGS
Filipendula palmate var. palmata	41	p1	(A)10	10	39822	39831	petL-psbE	IGS
Filipendula palmate var. palmata	42	p1	(C)12	12	40644	40655	petL-psbE	IGS
Filipendula palmate var. palmata	43	p1	(T)12	12	41818	41829	psbJ-petA	IGS
Filipendula palmate var. palmata	44	p1	(C)12	12	42086	42097	psbJ-petA	IGS
Filipendula palmate var. palmata	45	p2	(TA)5	10	43342	43351	petA	Exon
Filipendula palmate var. palmata	46	c	(AG)5atccaccaaggcaaaaatattatagatgcaagatatagaagggaaattaatac(T)10	73	44240	44312	cemA	Exon
Filipendula palmate var. palmata	47	p1	(A)10	10	44478	44487	cemA-ycf4	IGS
Filipendula palmate var. palmata	48	p1	(T)12	12	45812	45823	psaI-accD	IGS
Filipendula palmate var. palmata	49	c*	(TAT)4(T)13*	24	53301	53324	rbcL-psbM	IGS
Filipendula palmate var. palmata	50	p1	(T)10	10	53752	53761	rbcL-psbM	IGS
Filipendula palmate var. palmata	51	p1	(T)13	13	54146	54158	psbM-trnD-GUC	IGS
Filipendula palmate var. palmata	52	c*	(AT)6(T)11*	22	54357	54378	psbM-trnD-GUC	IGS
Filipendula palmate var. palmata	53	p1	(T)12	12	56052	56063	trnT-GGU-psbD	IGS
Filipendula palmate var. palmata	54	p1	(T)10	10	59504	59513	psbC-trnS-UGA	IGS
Filipendula palmate var. palmata	55	c	(TA)5atacagatgcatgatccagcaagcatgcccccttg(T)11aagt(A)10tacccttgattccatgaccgaagaaagcagcaaagggtgataataagtgatatagaatcaatgatggattcatgagaaaatcgttccacgatgca(T)18	183	59858	60040	trnS-UGA-psbZ	IGS
Filipendula palmate var. palmata	56	c	(AT)5tcaaaaataaaatataaatatattaaatat(ATAA)3tat(TAAA)3	67	60552	60618	psbZ-trnG-GCC	IGS
Filipendula palmate var. palmata	57	p1	(T)13	13	61488	61500	trnS-GGA-ycf3	IGS
Filipendula palmate var. palmata	58	p1	(T)12	12	62327	62338	ycf3 intron	Intron
Filipendula palmate var. palmata	59	p1	(T)10	10	63691	63700	ycf3 intron	Intron
Filipendula palmate var. palmata	60	p4	(TTTA)3	12	64211	64222	ycf3-psaA	IGS
Filipendula palmate var. palmata	61	p1	(A)18	18	71275	71292	clpP-psbB	IGS
Filipendula palmate var. palmata	62	p2	(AT)6	12	71588	71599	clpP-psbB	IGS
Filipendula palmate var. palmata	63	p1	(A)10	10	74846	74855	petB intron	Intron
Filipendula palmate var. palmata	64	p1	(G)11	11	75142	75152	petB intron	Intron
Filipendula palmate var. palmata	65	p2	(AT)5	10	75959	75968	petB-petD	IGS
Filipendula palmate var. palmata	66	p2	(AT)7	14	76603	76616	petD intron	Intron
Filipendula palmate var. palmata	67	p1	(T)13	13	79551	79563	rps8	Exon
Filipendula palmate var. palmata	68	p4	(TTCA)3	12	79954	79965	rps8-rpl14	IGS
Filipendula palmate var. palmata	69	c	(A)12taaatgttgtttgttcaaaacaaaaaaataaacccccaatta(T)10	64	80181	80244	rpl14-rpl16	IGS
Filipendula palmate var. palmata	70	p1	(T)10	10	81608	81617	rpl16-rps3	IGS
Filipendula palmate var. palmata	71	p1	(T)14	14	83302	83315	rps19-rpl23	IGS
Filipendula palmate var. palmata	72	p4	(CTTT)3	12	87086	87097	ycf2	Exon
Filipendula palmate var. palmata	73	p2	(AT)6	12	88353	88364	ycf2	Exon
Filipendula palmate var. palmata	74	p1	(T)10	10	99127	99136	rps12-trnV-GAC	IGS
Filipendula palmate var. palmata	75	c	(TA)5gaaagttcaaaaattctcatataataataagaatcatagaaagttcaaaaattctcatataagaaagaagaatccataaatggcaatag(A)10	109	108118	108226	trnN-GUU-ndhF	IGS
Filipendula palmate var. palmata	76	p2	(AT)5	10	109860	109869	trnN-GUU-ndhF	IGS
Filipendula palmate var. palmata	77	p1	(A)11	11	110398	110408	trnN-GUU-ndhF	IGS
Filipendula palmate var. palmata	78	p1	(A)10	10	113118	113127	ndhF-trnL-UAG	IGS
Filipendula palmate var. palmata	79	p1	(T)13	13	113279	113291	ndhF-trnL-UAG	IGS
Filipendula palmate var. palmata	80	c	(A)14gtataccgaggatacccgaaaattt(TAAA)4	55	114010	114064	ndhF-trnL-UAG	IGS
Filipendula palmate var. palmata	81	p1	(A)15	15	114698	114712	ccsA	Exon
Filipendula palmate var. palmata	82	c	(ATAA)3aaatttttttcatgaccttattgagacccgaccataaa(T)10	60	118865	118924	ndhG-ndhI	IGS
Filipendula palmate var. palmata	83	p1	(A)12	12	121509	121520	ndhA intron	Intron
Filipendula palmate var. palmata	84	p1	(T)11	11	126153	126163	ycf1	Exon
Filipendula palmate var. palmata	85	p1	(T)11	11	127496	127506	ycf1	Exon
Filipendula palmate var. palmata	86	p2	(TA)5	10	128034	128043	ycf1	Exon
Filipendula palmate var. palmata	87	c	(T)10ctattgccatttatggattcttctttcttatatgagaatttttgaactttctatgattcttattattatatgagaatttttgaactttc(TA)5	109	129678	129786	ycf1-trnN-GUU	IGS
Filipendula palmate var. palmata	88	p1	(A)10	10	138768	138777	trnV-GAC-rps12	IGS
Filipendula palmate var. palmata	89	p2	(AT)6	12	149540	149551	ycf2	Exon
Filipendula palmate var. palmata	90	p4	(AAAG)3	12	150807	150818	ycf2	Exon
Filipendula palmate var. palmata	91	p1	(A)14	14	154589	154602	rpl23-trnH-GUG	IGS
Filipendula ulmaria	1	p1	(T)11	11	1523	1533	psbA-trnK-UUU	IGS
Filipendula ulmaria	2	p1	(A)11	11	3647	3657	matK-trnK-UUU	IGS
Filipendula ulmaria	3	p4	(TTAA)3	12	4623	4634	trnK-UUU-rps16	IGS
Filipendula ulmaria	4	p1	(T)18	18	4801	4818	trnK-UUU-rps16	IGS
Filipendula ulmaria	5	p1	(T)13	13	5869	5881	rps16	Exon
Filipendula ulmaria	6	c	(C)11tccccccaaaaaagaaggttccggtgtaacagaacaaatgatgtcgagtcaagagcactttcattcctatata(AT)5	94	6049	6142	rps16	Exon
Filipendula ulmaria	7	p1	(T)11	11	6439	6449	rps16-trnQ-UUG	IGS
Filipendula ulmaria	8	p1	(T)12	12	7390	7401	trnQ-UUG-psbK	IGS
Filipendula ulmaria	9	p1	(A)12	12	7754	7765	psbK-psbI	IGS
Filipendula ulmaria	10	c	(A)11gagctcgcgataaatt(A)12	39	8137	8175	psbI-trnS-GCU	IGS
Filipendula ulmaria	11	p4	(TATT)3	12	8695	8706	trnS-GCU-trnG-UCC	IGS
Filipendula ulmaria	12	p1	(T)10	10	9467	9476	trnG-UCC intron	Intron
Filipendula ulmaria	13	c	(T)16att(A)11	30	9693	9722	trnG-UCC-trnR-UCU	IGS
Filipendula ulmaria	14	p2	(AT)7	14	9931	9944	trnR-UCU-atpA	IGS
Filipendula ulmaria	15	p1	(T)10	10	11966	11975	atpA-atpF	IGS
Filipendula ulmaria	16	p1	(T)11	11	12668	12678	atpF intron	Intron
Filipendula ulmaria	17	p1	(T)13	13	13444	13456	atpF-atpH	IGS
Filipendula ulmaria	18	c	(T)14atttcgaaat(A)15	39	16226	16264	rps2-rpoC2	IGS
Filipendula ulmaria	19	p1	(T)11	11	18446	18456	rpoC2	Exon
Filipendula ulmaria	20	p2	(TA)5	10	19809	19818	rpoC2	Exon
Filipendula ulmaria	21	c	(AT)5ggaatgtatgaaatacgtatgaacgagagactaaagggga(T)10	60	26953	27012	rpoB-trnC-GCA	IGS
Filipendula ulmaria	22	p2	(AT)5	10	27375	27384	rpoB-trnC-GCA	IGS
Filipendula ulmaria	23	p1	(T)11	11	27643	27653	rpoB-trnC-GCA	IGS
Filipendula ulmaria	24	c	(T)14aatcattcggttcataaaagg(T)10	45	28644	28688	petN-ndhC	IGS
Filipendula ulmaria	25	c	(T)12aatttgggaaattttatttatggtgtacttgttttattgaactcattgttcaagcattaaaaatcgaggatgtttactaatccccctccc(T)11	113	29021	29133	petN-ndhC	IGS
Filipendula ulmaria	26	c	(AT)5cttccaatatagaactatttctatagaattatattttttatttacaa(T)11	68	29446	29513	petN-ndhC	IGS
Filipendula ulmaria	27	p2	(AT)6	12	31608	31619	ndhJ-trnF-GAA	IGS
Filipendula ulmaria	28	p1	(A)14	14	31823	31836	ndhJ-trnF-GAA	IGS
Filipendula ulmaria	29	p1	(T)11	11	33642	33652	trnL-UAA-trnT-UGU	IGS
Filipendula ulmaria	30	p1	(A)18	18	33769	33786	trnL-UAA-trnT-UGU	IGS
Filipendula ulmaria	31	p2	(TA)5	10	34252	34261	trnL-UAA-trnT-UGU	IGS
Filipendula ulmaria	32	c	(T)12aatacaattaaattctatatattg(TA)5	46	34461	34506	trnT-UGU-rps12	IGS
Filipendula ulmaria	33	c	(A)12ggggagggtccttatgtcgcgttacagaggaccccgtt(A)12	62	34639	34700	trnT-UGU-rps12	IGS
Filipendula ulmaria	34	p2	(AT)5	10	35191	35200	trnT-UGU-rps12	IGS
Filipendula ulmaria	35	p4	(TTTA)3	12	35880	35891	rps12-rpl20	IGS
Filipendula ulmaria	36	p3	(TTC)4	12	36609	36620	rpl20-rps18	IGS
Filipendula ulmaria	37	p2	(TA)5	10	37158	37167	rps18-rpl33	IGS
Filipendula ulmaria	38	p4	(CAAT)3	12	37597	37608	rpl33-psaJ	IGS
Filipendula ulmaria	39	p1	(T)10	10	39151	39160	petG-petL	IGS
Filipendula ulmaria	40	p1	(C)10	10	40459	40468	petL-psbE	IGS
Filipendula ulmaria	41	p1	(T)10	10	40831	40840	psbF	Exon
Filipendula ulmaria	42	p1	(T)12	12	41631	41642	psbJ-petA	IGS
Filipendula ulmaria	43	p1	(C)10	10	41900	41909	psbJ-petA	IGS
Filipendula ulmaria	44	p2	(TA)5	10	43158	43167	petA	Exon
Filipendula ulmaria	45	c	(AG)5atccaccaaggcaaaaatattatagatgcaagatatagaagggaaattaatac(T)10	73	44056	44128	cemA	Exon
Filipendula ulmaria	46	p1	(T)16	16	45628	45643	psaI-accD	IGS
Filipendula ulmaria	47	p1	(T)10	10	45925	45934	psaI-accD	IGS
Filipendula ulmaria	48	c*	(T)13(TAT)4*	24	53141	53164	rbcL-psbM	IGS
Filipendula ulmaria	49	p1	(T)13	13	53973	53985	psbM-trnD-GUC	IGS
Filipendula ulmaria	50	c	(AT)6ttttatata(T)12	33	54184	54216	psbM-trnD-GUC	IGS
Filipendula ulmaria	51	p1	(T)13	13	55945	55957	trnT-GGU-psbD	IGS
Filipendula ulmaria	52	c	(TA)5atacagatgcatgatccagcaagcatgcccccttg(T)11aagt(A)10taccctcgattccatgaccgaagaaagcagcaaagggtgataataagtcatatagaatcaatgatggattcatgagaaaatcgttccacgatgca(T)14	179	59755	59933	trnS-UGA-psbZ	IGS
Filipendula ulmaria	53	c	(AT)5tcaaatatata(AT)5tcaaaaataaaatataaatat(ATAA)3tat(TAAA)3	79	60428	60506	psbZ-trnG-GCC	IGS
Filipendula ulmaria	54	p1	(T)14	14	61378	61391	trnS-GGA-ycf3	IGS
Filipendula ulmaria	55	p1	(A)11	11	62039	62049	trnS-GGA-ycf3	IGS
Filipendula ulmaria	56	p1	(T)11	11	62220	62230	ycf3 intron	Intron
Filipendula ulmaria	57	p4	(TTTA)3	12	64101	64112	ycf3-psaA	IGS
Filipendula ulmaria	58	p1	(A)14	14	71131	71144	clpP-psbB	IGS
Filipendula ulmaria	59	p2	(AT)6	12	71445	71456	clpP-psbB	IGS
Filipendula ulmaria	60	p1	(A)10	10	74703	74712	petB intron	Intron
Filipendula ulmaria	61	p1	(G)14	14	74999	75012	petB intron	Intron
Filipendula ulmaria	62	p2	(AT)5	10	75819	75828	petB-petD	IGS
Filipendula ulmaria	63	p2	(AT)7	14	76464	76477	petD intron	Intron
Filipendula ulmaria	64	c*	(CT)6(T)16*	27	79401	79427	infA-rps8	IGS
Filipendula ulmaria	65	p4	(TTCA)3	12	79811	79822	rps8-rpl14	IGS
Filipendula ulmaria	66	c	(A)13taaatgttgtttgttcaaaacaaaaaaataaacccccaatta(T)10	65	80037	80101	rpl14-rpl16	IGS
Filipendula ulmaria	67	p1	(T)11	11	81466	81476	rpl16-rps3	IGS
Filipendula ulmaria	68	p4	(CTTT)3	12	86945	86956	ycf2	Exon
Filipendula ulmaria	69	p2	(AT)6	12	88212	88223	ycf2	Exon
Filipendula ulmaria	70	p1	(T)12	12	98213	98224	rps12-trnV-GAC	IGS
Filipendula ulmaria	71	p1	(T)10	10	98968	98977	rps12-trnV-GAC	IGS
Filipendula ulmaria	72	p2	(TA)5	10	107959	107968	trnN-GUU-ndhF	IGS
Filipendula ulmaria	73	p2	(AT)5	10	109699	109708	trnN-GUU-ndhF	IGS
Filipendula ulmaria	74	c	(A)13tatcttaaattatcttaattaattgtttctgattcaccatttcttatttcttttcttttgaaagaggtcgattaat(A)10	99	112868	112966	ndhF-trnL-UAG	IGS
Filipendula ulmaria	75	p1	(T)11	11	113118	113128	ndhF-trnL-UAG	IGS
Filipendula ulmaria	76	c*	(A)10gtataccgaggatacccgaaaattt(TAAA)4(A)11*	59	113865	113923	ndhF-trnL-UAG	IGS
Filipendula ulmaria	77	p1	(A)15	15	114547	114561	ccsA	Exon
Filipendula ulmaria	78	c	(ATAA)3aaatttttttcatgaccttattgagacccgaccataaa(T)11	61	118714	118774	ndhG-ndhI	IGS
Filipendula ulmaria	79	p1	(A)11	11	121357	121367	ndhA intron	Intron
Filipendula ulmaria	80	p1	(T)10	10	123616	123625	rps15-ycf1	IGS
Filipendula ulmaria	81	p1	(T)11	11	126019	126029	ycf1	Exon
Filipendula ulmaria	82	p1	(T)11	11	127362	127372	ycf1	Exon
Filipendula ulmaria	83	p2	(TA)5	10	127894	127903	ycf1	Exon
Filipendula ulmaria	84	p2	(TA)5	10	129635	129644	ycf1-trnN-GUU	IGS
Filipendula ulmaria	85	p1	(A)10	10	138626	138635	trnV-GAC-rps12	IGS
Filipendula ulmaria	86	p1	(A)12	12	139379	139390	trnV-GAC-rps12	IGS
Filipendula ulmaria	87	p2	(AT)6	12	149380	149391	ycf2	Exon
Filipendula ulmaria	88	p4	(AAAG)3	12	150647	150658	ycf2	Exon
Filipendula vestita	1	p1	(A)10	10	154	163	trnH-GUG-psbA	IGS
Filipendula vestita	2	p1	(T)12	12	1525	1536	psbA-trnK-UUU	IGS
Filipendula vestita	3	c	(G)10tagaaaaaaaatttaggtttatttaataacgaaaataaacaggtcgaatca(T)13	74	4845	4918	trnK-UUU-rps16	IGS
Filipendula vestita	4	c	(AAAT)3actttatattcgagctccatcctgtactgtactctaattaattacatca(C)10tccccccaaaaaagaaggttccggtgtaacagaacaaatgatgtcgagtcaagagcactttcattcctatata(AT)5	154	6103	6256	rps16	Exon
Filipendula vestita	5	p1	(T)11	11	6564	6574	rps16-trnQ-UUG	IGS
Filipendula vestita	6	p1	(T)12	12	7508	7519	trnQ-UUG-psbK	IGS
Filipendula vestita	7	p1	(A)12	12	7872	7883	psbK-psbI	IGS
Filipendula vestita	8	c	(A)11gagctcgcgataaatt(A)11	38	8256	8293	psbI-trnS-GCU	IGS
Filipendula vestita	9	p1	(A)14	14	8575	8588	trnS-GCU-trnG-UCC	IGS
Filipendula vestita	10	p1	(T)10	10	9598	9607	trnG-UCC intron	Intron
Filipendula vestita	11	p1	(A)21	21	9827	9847	trnG-UCC-trnR-UCU	IGS
Filipendula vestita	12	c	(AT)6ttttttttatttatatgtcaataaataagacagatatttgaaataataaataacttgaataagagacactattaa(TAT)4	99	10056	10154	trnR-UCU-atpA	IGS
Filipendula vestita	13	p3	(TAA)5	15	10268	10282	trnR-UCU-atpA	IGS
Filipendula vestita	14	p1	(T)10	10	12074	12083	atpA-atpF	IGS
Filipendula vestita	15	p1	(T)14	14	12772	12785	atpF intron	Intron
Filipendula vestita	16	p1	(A)10	10	13223	13232	atpF intron	Intron
Filipendula vestita	17	p1	(T)10	10	13549	13558	atpF-atpH	IGS
Filipendula vestita	18	c	(T)11atttcgaaat(A)11	32	16327	16358	rps2-rpoC2	IGS
Filipendula vestita	19	p1	(T)11	11	18540	18550	rpoC2	Exon
Filipendula vestita	20	p2	(TA)5	10	19903	19912	rpoC2	Exon
Filipendula vestita	21	c	(AT)5ggaatgtatgaaatacgtatgaacgagagactaaagggga(T)10	60	27013	27072	rpoB-trnC-GCA	IGS
Filipendula vestita	22	p2	(AT)5	10	27444	27453	rpoB-trnC-GCA	IGS
Filipendula vestita	23	p1	(T)12	12	27712	27723	rpoB-trnC-GCA	IGS
Filipendula vestita	24	p1	(A)10	10	27974	27983	rpoB-trnC-GCA	IGS
Filipendula vestita	25	c	(T)11atttgggaaattttatttatggtgtacttgttttattgaactcattgttcaaacattaaaaatcaaggaggtttactaatccccc(T)11	107	29072	29178	petN-ndhC	IGS
Filipendula vestita	26	p2	(AT)5	10	29496	29505	petN-ndhC	IGS
Filipendula vestita	27	p2	(AT)7	14	31655	31668	ndhJ-trnF-GAA	IGS
Filipendula vestita	28	p1	(A)10	10	31884	31893	ndhJ-trnF-GAA	IGS
Filipendula vestita	29	c	(TA)5gatgcccctgtttctatcattgttaatgtacaattttgaatagttgaacggtcggttcta(T)12	82	33626	33707	trnL-UAA-trnT-UGU	IGS
Filipendula vestita	30	p1	(A)13	13	33823	33835	trnL-UAA-trnT-UGU	IGS
Filipendula vestita	31	p2	(TA)5	10	34295	34304	trnL-UAA-trnT-UGU	IGS
Filipendula vestita	32	c	(T)13aatacaattaaattctatatattg(TA)5	47	34504	34550	trnT-UGU-rps12	IGS
Filipendula vestita	33	c	(A)10gggagggtccttatgtcgcgttacagaggaccccgtt(A)10	57	34683	34739	trnT-UGU-rps12	IGS
Filipendula vestita	34	p2	(AT)5	10	35235	35244	trnT-UGU-rps12	IGS
Filipendula vestita	35	p1	(A)10	10	35493	35502	rps12-rpl20	IGS
Filipendula vestita	36	p4	(TTTA)3	12	35925	35936	rps12-rpl20	IGS
Filipendula vestita	37	p3	(TTC)4	12	36660	36671	rpl20-rps18	IGS
Filipendula vestita	38	p2	(TA)5	10	37235	37244	rps18-rpl33	IGS
Filipendula vestita	39	p4	(CAAT)3	12	37673	37684	rpl33-psaJ	IGS
Filipendula vestita	40	p1	(T)11	11	39211	39221	petG-petL	IGS
Filipendula vestita	41	p1	(T)13	13	41688	41700	psbJ-petA	IGS
Filipendula vestita	42	p2	(TA)5	10	43232	43241	petA	Exon
Filipendula vestita	43	c	(AG)5atccaccaaggcaaaaatattatagatgcaatatatagaagggaaattaatac(T)10	73	44130	44202	cemA	Exon
Filipendula vestita	44	p1	(T)11	11	45703	45713	psaI-accD	IGS
Filipendula vestita	45	p1	(T)11	11	47612	47622	accD-trnV-UAC	IGS
Filipendula vestita	46	c*	(ATAA)3tatacttaataaaataatatacttaatatta(T)14(TTA)4*	67	53188	53254	rbcL-psbM	IGS
Filipendula vestita	47	c*	(AT)10(T)11*	30	54298	54327	psbM-trnD-GUC	IGS
Filipendula vestita	48	p1	(T)12	12	55995	56006	trnT-GGU-psbD	IGS
Filipendula vestita	49	p3	(TTA)4	12	56406	56417	trnT-GGU-psbD	IGS
Filipendula vestita	50	c	(TA)5atacagatgcatgatccagcaagcatgcccccttg(T)10	55	59747	59801	trnS-UGA-psbZ	IGS
Filipendula vestita	51	p1	(T)14	14	59910	59923	trnS-UGA-psbZ	IGS
Filipendula vestita	52	c	(AT)5tcatatatattcaaaaataaaat(ATAA)3	45	60434	60478	psbZ-trnG-GCC	IGS
Filipendula vestita	53	p1	(T)13	13	61373	61385	trnS-GGA-ycf3	IGS
Filipendula vestita	54	p1	(T)10	10	62219	62228	ycf3 intron	Intron
Filipendula vestita	55	p4	(TTTA)3	12	64090	64101	ycf3-psaA	IGS
Filipendula vestita	56	p4	(AATA)3	12	64383	64394	ycf3-psaA	IGS
Filipendula vestita	57	c	(A)11tattataattttaaaattaatatttaa(TAT)4	50	71199	71248	clpP-psbB	IGS
Filipendula vestita	58	p2	(AT)6	12	71550	71561	clpP-psbB	IGS
Filipendula vestita	59	p1	(T)11	11	74275	74285	psbH-petB	IGS
Filipendula vestita	60	p1	(A)10	10	74824	74833	petB intron	Intron
Filipendula vestita	61	p1	(G)11	11	75120	75130	petB intron	Intron
Filipendula vestita	62	p2	(AT)5	10	75937	75946	petB-petD	IGS
Filipendula vestita	63	p2	(AT)7	14	76604	76617	petD intron	Intron
Filipendula vestita	64	c*	(CT)6(T)17*	28	79551	79578	rps8	Exon
Filipendula vestita	65	p4	(TTCA)3	12	79969	79980	rps8-rpl14	IGS
Filipendula vestita	66	p1	(T)10	10	80155	80164	rpl14-rpl16	IGS
Filipendula vestita	67	p1	(A)10	10	80875	80884	rpl16 intron	Intron
Filipendula vestita	68	p1	(T)14	14	83225	83238	rps19-rpl23	IGS
Filipendula vestita	69	p4	(CTTT)3	12	87044	87055	ycf2	Exon
Filipendula vestita	70	p2	(AT)6	12	88311	88322	ycf2	Exon
Filipendula vestita	71	p1	(T)11	11	99022	99032	rps12-trnV-GAC	IGS
Filipendula vestita	72	p2	(TA)5	10	108022	108031	trnN-GUU-ndhF	IGS
Filipendula vestita	73	p2	(AT)5	10	109763	109772	trnN-GUU-ndhF	IGS
Filipendula vestita	74	p3	(TTA)4	12	110051	110062	trnN-GUU-ndhF	IGS
Filipendula vestita	75	p1	(A)11	11	110301	110311	trnN-GUU-ndhF	IGS
Filipendula vestita	76	p1	(A)10	10	112854	112863	ndhF-trnL-UAG	IGS
Filipendula vestita	77	p1	(T)11	11	113100	113110	ndhF-trnL-UAG	IGS
Filipendula vestita	78	c*	(A)14gtataccgaggatacccgaaaattt(TAAA)3(A)11*	59	113848	113906	ndhF-trnL-UAG	IGS
Filipendula vestita	79	p1	(A)15	15	114540	114554	ccsA	Exon
Filipendula vestita	80	p1	(T)12	12	118793	118804	ndhG-ndhI	IGS
Filipendula vestita	81	p1	(A)10	10	120534	120543	ndhA intron	Intron
Filipendula vestita	82	p1	(A)11	11	121448	121458	ndhA intron	Intron
Filipendula vestita	83	p1	(T)11	11	126073	126083	ycf1	Exon
Filipendula vestita	84	p1	(T)11	11	127416	127426	ycf1	Exon
Filipendula vestita	85	p3	(TAA)4	12	127665	127676	ycf1	Exon
Filipendula vestita	86	p2	(TA)5	10	127954	127963	ycf1	Exon
Filipendula vestita	87	p2	(TA)5	10	129696	129705	ycf1-trnN-GUU	IGS
Filipendula vestita	88	p1	(A)11	11	138695	138705	trnV-GAC-rps12	IGS
Filipendula vestita	89	p2	(AT)6	12	149405	149416	ycf2	Exon
Filipendula vestita	90	p4	(AAAG)3	12	150672	150683	ycf2	Exon
Filipendula vestita	91	p1	(A)14	14	154489	154502	rpl23-trnH-GUG	IGS
Filipendula vulgaris	1	p1	(T)11	11	131	141	trnH-GUG-psbA	IGS
Filipendula vulgaris	2	p1	(T)12	12	1531	1542	psbA-trnK-UUU	IGS
Filipendula vulgaris	3	p1	(A)10	10	3689	3698	matK-trnK-UUU	Intron
Filipendula vulgaris	4	p1	(A)11	11	4372	4382	trnK-UUU-rps16	IGS
Filipendula vulgaris	5	p1	(T)10	10	4890	4899	trnK-UUU-rps16	IGS
Filipendula vulgaris	6	p1	(T)10	10	5652	5661	rps16	Intron
Filipendula vulgaris	7	c	(T)11atttcttaatttatttataccattctaaatttcgaatatttttatattatt(A)14	76	6540	6615	rps16-trnQ-UUG	IGS
Filipendula vulgaris	8	c	(TAAAA)3ttttttagtctatcttattttcttgttattca(T)10	57	7428	7484	trnQ-UUG-psbK	IGS
Filipendula vulgaris	9	p1	(A)11	11	7838	7848	psbK-psbI	IGS
Filipendula vulgaris	10	p1	(A)19	19	8222	8240	psbI-trnS-GCU	IGS
Filipendula vulgaris	11	c	(T)15att(A)10	28	9713	9740	trnG-UCC-trnR-UCU	IGS
Filipendula vulgaris	12	c	(AT)5ttttttatttatatgtcaagaaataagacagatatttgaaataataaataacttgaataagagacactattaa(TAT)4	95	9949	10043	trnR-UCU-atpA	IGS
Filipendula vulgaris	13	p1	(T)11	11	11992	12002	atpA-atpF	IGS
Filipendula vulgaris	14	p1	(T)12	12	12692	12703	atpF	Intron
Filipendula vulgaris	15	p1	(T)10	10	13084	13093	atpF	Intron
Filipendula vulgaris	16	p1	(T)11	11	13461	13471	atpF-atpH	IGS
Filipendula vulgaris	17	p1	(A)12	12	13743	13754	atpF-atpH	IGS
Filipendula vulgaris	18	p3	(TAT)4	12	15698	15709	atpI-rps2	IGS
Filipendula vulgaris	19	p1	(T)11	11	18460	18470	rpoC2	IGS
Filipendula vulgaris	20	p2	(TA)5	10	19823	19832	rpoC2	IGS
Filipendula vulgaris	21	p2	(AT)7	14	26931	26944	rpoB-trnC-GCA	IGS
Filipendula vulgaris	22	p2	(AT)6	12	27356	27367	rpoB-trnC-GCA	IGS
Filipendula vulgaris	23	c	(T)10aatcattcggttcataaaagg(T)10	41	28613	28653	petN-ndhC	IGS
Filipendula vulgaris	24	p1	(T)12	12	28991	29002	petN-ndhC	IGS
Filipendula vulgaris	25	c	(T)10atttgggaaattttatttatggtgtacttgttttattgaactcattgttcaaacattaaaaatcgaggaggtttactaatcccccc(T)11	107	29159	29265	petN-ndhC	IGS
Filipendula vulgaris	26	p2	(AT)5	10	29595	29604	petN-ndhC	IGS
Filipendula vulgaris	27	p2	(AT)7	14	31741	31754	ndhJ-trnF-GAA	IGS
Filipendula vulgaris	28	p1	(A)13	13	31969	31981	ndhJ-trnF-GAA	IGS
Filipendula vulgaris	29	p2	(TA)5	10	33714	33723	trnL-UAA-trnT-UGU	IGS
Filipendula vulgaris	30	p1	(A)12	12	33874	33885	trnL-UAA-trnT-UGU	IGS
Filipendula vulgaris	31	c	(T)14aataaaattcaattctatatattg(TA)5	48	34578	34625	trnT-UGU-rps12	IGS
Filipendula vulgaris	32	p1	(A)10	10	34780	34789	trnT-UGU-rps12	IGS
Filipendula vulgaris	33	p2	(AT)5	10	35328	35337	trnT-UGU-rps12	IGS
Filipendula vulgaris	34	p4	(TTTA)3	12	36017	36028	rps12-rpl20	IGS
Filipendula vulgaris	35	p3	(TTC)4	12	36752	36763	rpl20-rps18	IGS
Filipendula vulgaris	36	p2	(AT)10	20	37298	37317	rps18-rpl33	IGS
Filipendula vulgaris	37	p4	(CAAT)3	12	37746	37757	rpl33-psaJ	IGS
Filipendula vulgaris	38	p1	(T)10	10	40966	40975	psbF	Exon
Filipendula vulgaris	39	p1	(T)14	14	41799	41812	psbJ-petA	IGS
Filipendula vulgaris	40	p1	(C)13	13	42068	42080	psbJ-petA	IGS
Filipendula vulgaris	41	p2	(TA)5	10	43329	43338	petA	Exon
Filipendula vulgaris	42	c	(AG)5atccaccaaggcaaaaatattatagatgcaagatatagaagggaaattaatac(T)10	73	44227	44299	cemA	Exon
Filipendula vulgaris	43	p1	(A)14	14	45521	45534	ycf4-psaI	IGS
Filipendula vulgaris	44	p1	(T)18	18	45802	45819	psaI-accD	IGS
Filipendula vulgaris	45	p2	(AT)7	14	47779	47792	accD-trnV-UAC	IGS
Filipendula vulgaris	46	c	(AATA)3atttaattaatattat(TTA)4	40	53338	53377	rbcL-psbM	IGS
Filipendula vulgaris	47	p1	(T)10	10	53799	53808	rbcL-psbM	IGS
Filipendula vulgaris	48	p1	(T)14	14	54193	54206	psbM-trnD-GUC	IGS
Filipendula vulgaris	49	c*	(AT)7(T)12*	25	54406	54430	psbM-trnD-GUC	IGS
Filipendula vulgaris	50	p1	(T)12	12	56064	56075	trnT-GGU-psbD	IGS
Filipendula vulgaris	51	p3	(TTA)4	12	56489	56500	trnT-GGU-psbD	IGS
Filipendula vulgaris	52	p1	(T)11	11	59539	59549	psbC-trnS-UGA	IGS
Filipendula vulgaris	53	c	(GAACAT)3atgaattgataccatatactatattctataaagatagcaggtgggaatctaatctataggtcgatctatctg(TA)5atacagatgcatgatccagcaagcatgcccccttgttttttttaagt(A)10taccctcgattccatgaccgaagaaagcagcaaagggtgataataagtcatatagaatcaatgatggattcatgagaaaatcgttccacgatgca(T)12	264	59797	60060	trnS-UGA-psbZ	IGS
Filipendula vulgaris	54	p1	(C)11	11	60800	60810	trnG-GCC-trnS-GGA	IGS
Filipendula vulgaris	55	p1	(T)10	10	61464	61473	trnS-GGA-ycf3	IGS
Filipendula vulgaris	56	p1	(A)11	11	62119	62129	trnS-GGA-ycf3	IGS
Filipendula vulgaris	57	c	(T)15a(T)10atcggctcgagtcttacgagaaagacaata(T)13	69	62300	62368	ycf3	Intron
Filipendula vulgaris	58	p1	(A)12	12	63273	63284	ycf3	Intron
Filipendula vulgaris	59	p4	(TTTA)3	12	64183	64194	ycf3 exon 3-psaA	IGS
Filipendula vulgaris	60	p4	(AATA)3	12	64431	64442	ycf3 exon 3-psaA	IGS
Filipendula vulgaris	61	p1	(A)13	13	71222	71234	clpP-psbB	IGS
Filipendula vulgaris	62	p2	(AT)6	12	71524	71535	clpP-psbB	IGS
Filipendula vulgaris	63	p1	(T)12	12	74253	74264	psbH-petB	IGS
Filipendula vulgaris	64	p1	(G)12	12	75084	75095	petB	Intron
Filipendula vulgaris	65	p2	(AT)5	10	75902	75911	petB-petD	IGS
Filipendula vulgaris	66	p1	(T)13	13	77380	77392	petD-rpoA	IGS
Filipendula vulgaris	67	p1	(T)12	12	79509	79520	rps8	Exon
Filipendula vulgaris	68	p4	(TTCA)3	12	79910	79921	rps8-rpl14	IGS
Filipendula vulgaris	69	c	(T)10atcgg(T)11	26	80097	80122	rpl14-rpl16	IGS
Filipendula vulgaris	70	p1	(A)11	11	80956	80966	rpl16	Intron
Filipendula vulgaris	71	p1	(T)10	10	81627	81636	rpl16-rps3	IGS
Filipendula vulgaris	72	p4	(CTTT)3	12	87079	87090	ycf2	Exon
Filipendula vulgaris	73	p2	(AT)6	12	88346	88357	ycf2	Exon
Filipendula vulgaris	74	p1	(T)10	10	99081	99090	rps12-trnV-GAC	IGS
Filipendula vulgaris	75	p2	(TA)5	10	108081	108090	trnN-GUU-ndhF	IGS
Filipendula vulgaris	76	p2	(AT)5	10	109804	109813	trnN-GUU-ndhF	IGS
Filipendula vulgaris	77	p1	(A)10	10	113031	113040	ndhF-trnL-UAG	IGS
Filipendula vulgaris	78	p1	(A)15	15	114544	114558	ccsA	Exon
Filipendula vulgaris	79	p1	(T)14	14	118809	118822	ndhG-ndhI	IGS
Filipendula vulgaris	80	p1	(A)10	10	120558	120567	ndhA	Intron
Filipendula vulgaris	81	p1	(A)10	10	121435	121444	ndhA	Intron
Filipendula vulgaris	82	p1	(T)10	10	125901	125910	ycf1	Exon
Filipendula vulgaris	83	p1	(T)11	11	126096	126106	ycf1	Exon
Filipendula vulgaris	84	p1	(T)10	10	127439	127448	ycf1	Exon
Filipendula vulgaris	85	p2	(TA)5	10	127977	127986	ycf1	Exon
Filipendula vulgaris	86	p2	(TA)5	10	129701	129710	ycf1-trnN-GUU	IGS
Filipendula vulgaris	87	p1	(A)10	10	138701	138710	trnV-GAC-rps12	IGS
Filipendula vulgaris	88	p2	(AT)6	12	149434	149445	ycf2	Exon
Filipendula vulgaris	89	p4	(AAAG)3	12	150701	150712	ycf2	Exon
