# Supplementary material for: Comparative and phylogenetic analyses of the chloroplast genomes of Filipendula species (Rosoideae, Rosaceae)
Source: Sci Rep. 2023 Oct 18;13:17748. doi: 10.1038/s41598-023-45040-3 (PMC10584953; doi:10.1038/s41598-023-45040-3)
Supplement: Supplementary file 1 — Supplementary Information. [file 41598_2023_45040_MOESM1_ESM.zip › supplementary files/Table S4 The KaKs ratios of protein-coding genes.xlsx]

## Sheet: Sheet1
Table S4. The Ka/Ks ratios of protein-coding genes.
Category	Gene name	Ka/Ks	Gene name	Ka/Ks
Photosynthesis pathways	atpA	0.0655156	petN	NA
	atpB	0.0404206	psaA	0.116954
	atpE	0	psaB	0
	atpF	0.251713	psaC	0.0653757
	atpH	0	psaI	NA
	atpI	0.230677	psaJ	0.0283626
	ndhA	0.246174	psbA	0
	ndhB	0.0986469	psbB	0.0548742
	ndhC	NA	psbC	0
	ndhD	0.195949	psbD	0
	ndhE	0.170406	psbE	0
	ndhF	0.496468	psbF	0.0896409
	ndhG	0.107473	psbH	0
	ndhH	0.056861	psbI	0.0502021
	ndhI	0.444279	psbJ	NA
	ndhJ	0.244243	psbK	0.336256
	ndhK	0.132266	psbL	NA
	petA	0.181145	psbM	0
	petB	0	psbN	0
	petD	0.0781127	psbT	0
	petG	0.129957	psbZ	0.15079
	petL	0.113428	rbcL	0.209282
Transcription and translation	rpoA	0.24	rpoC1	0.15
related genes	rpoB	0.26	rpoC2	0.26
Ribosomal proteins	rpl14	0.682261	rps7	0.0348266
	rpl16	0.158759	rps8	7.78199
	rpl20	0.507218	rps11	0.657046
	rpl22	0.234085	rps12	0
	rpl23	NA	rps14	0.249313
	rpl33	0.98669	rps15	0.275727
	rpl36	0.309162	rps16	0.148533
	rps2	0.452178	rps18	0.976792
	rps3	0.437061	rps19	NA
Other genes	accD	0.26	infA	0.25
	ccsA	0.27	ycf1	0.638182
	cemA	0.55	ycf2	0.792042
	clpP	0.2	ycf3	0.128304
	matK	1.06	ycf4	0.293743
Note: During calculation, the value of Ka/Ks was represented by NA if Ks = 0.
